# Supplementary material for: Predicting Antibiotic Resistance in Listeria monocytogenes from Food and Food-Processing Environments Using Next-Generation Sequencing: A Systematic Review
Source: Int J Mol Sci. 2025 Oct 17;26(20):10112. doi: 10.3390/ijms262010112 (PMC12563061; doi:10.3390/ijms262010112)
Supplement: Supplementary file 1 [file ijms-26-10112-s001.zip]

Archive with 5 entries (5 files):
- Figure S1.png
- __MACOSX/._Figure S1.png
- Supplement - Table S1.xlsx
- __MACOSX/._Supplement - Table S1.xlsx
- Supplement Tables.xlsx
