# Supplementary material for: Predicting Antibiotic Resistance in Listeria monocytogenes from Food and Food-Processing Environments Using Next-Generation Sequencing: A Systematic Review
Source: Int J Mol Sci. 2025 Oct 17;26(20):10112. doi: 10.3390/ijms262010112 (PMC12563061; doi:10.3390/ijms262010112)
Supplement: Supplementary file 1 [file ijms-26-10112-s001.zip › Supplement - Table S1.xlsx]

## Sheet: PRISMA 2020
Table S1. List of scientific articles from databases analyzed in this study.
Lp.	Authors	Article Title	Publication Year	DOI	Reasons of rejection
1.	Acevedo, Marysabel Mendez; Rolon, M. Laura; Johnson, Beth B.; Burns, Logan H.; Stacy, Joshua; Aurand-Cravens, Ashley; LaBorde, Luke; Kovac, Jasna	Sanitizer Resistance and Persistence of Listeria monocytogenes Isolates in Tree Fruit Packing Facilities	2024	10.1016/j.jfp.2024.100354	Analyzed in this study				1.
2.	Alvarez-Molina A.; Cobo-Díaz J.F.; López M.; Prieto M.; de Toro M.; Alvarez-Ordóñez A.	Unraveling the emergence and population diversity of Listeria monocytogenes in a newly built meat facility through whole genome sequencing	2021	10.1016/j.ijfoodmicro.2021.109043	Analyzed in this study				2.
3.	Amarasekara N.R.; Swamy A.S.; Paudel S.K.; Jiang W.; Li K.; Shen C.; Zhang Y.	Hypervirulent clonal complex (CC) of Listeria monocytogenes in fresh produce from urban communities	2024	10.3389/fmicb.2024.1307610	Analyzed in this study
4.	Andritsos ND, Mataragas M.	Characterization and Antibiotic Resistance of Listeria monocytogenes Strains Isolated from Greek Myzithra Soft Whey Cheese and Related Food Processing Surfaces over Two-and-a-Half Years of Safety Monitoring in a Cheese Processing Facility	2023	10.3390/foods12061200	Analyzed in this study
5.	Aslantas, Ozkan; Buyukaltay, Kaan; Keskin, Oktay; Gullu Yucetepe, Ayfer; Adiguzel, Adem	Whole-Genome Sequencing-Based Characterization of Listeria monocytogenes from Food and Animal Clinical Cases	2023	10.9775/kvfd.2023.28970	Analyzed in this study
6.	Assisi C, Forauer E, Oliver HF, Etter AJ.	Genomic and Transcriptomic Analysis of Biofilm Formation in Persistent and Transient Listeria monocytogenes Isolates from the Retail Deli Environment Does Not Yield Insight into Persistence Mechanisms	2021	10.1089/fpd.2020.2817	Analyzed in this study
7.	Astashkin E.I.; Alekseeva E.A.; Borzenkov V.N.; Kislichkina A.A.; Mukhina T.N.; Platonov M.E.; Svetoch E.A.; Shepelin A.P.; Fursova N.K.	Molecular-Genetic Characteristics of Polyresistant Listeria monocytogenes Strains and Identification of New Sequence Types	2021	10.3103/S0891416821040029	Analyzed in this study
8.	Bai Y.; Li J.; Huang M.; Yan S.; Li F.; Xu J.; Peng Z.; Wang X.; Ma J.; Sun J.; Yang B.; Cui S.	Prevalence and characterization of foodborne pathogens isolated from fresh-cut fruits and vegetables in Beijing, China	2024	10.1016/j.ijfoodmicro.2024.110804	Analyzed in this study
9.	Brown P, Chen Y, Parsons C, Brown E, Loessner MJ, Shen Y, Kathariou S.	Whole Genome Sequence Analysis of Phage-Resistant Listeria monocytogenes Serotype 1/2a Strains from Turkey Processing Plants	2021	10.3390/pathogens10020199	Analyzed in this study
10.	Brown S.R.B.; Bland R.; McIntyre L.; Shyng S.; Weisberg A.J.; Riutta E.R.; Chang J.H.; Kovacevic J.	Genomic characterization of Listeria monocytogenes recovered from dairy facilities in British Columbia, Canada from 2007 to 2017	2024	10.3389/fmicb.2024.1304734	Analyzed in this study
11.	Brown, Phillip; Chen, Yi; Siletzky, Robin; Parsons, Cameron; Jaykus, Lee-Ann; Eifert, Joseph; Ryser, Elliot; Logue, Catherine M.; Stam, Christina; Brown, Eric; Kathariou, Sophia	Harnessing Whole Genome Sequence Data for Facility-Specific Signatures for Listeria monocytogenes: A Case Study With Turkey Processing Plants in the United States	2021	10.3389/fsufs.2021.742353	Analyzed in this study
12.	Centorotola G, Ziba MW, Cornacchia A, Chiaverini A, Torresi M, Guidi F, Cammà C, Bowa B, Mtonga S, Magambwa P, D'Alterio N, Scacchia M, Pomilio F, Muuka G.	Listeria monocytogenes in ready to eat meat products from Zambia: phenotypical and genomic characterization of isolates	2023	10.3389/fmicb.2023.1228726	Analyzed in this study
13.	Choi, Suyoun; Choi, Yukyung; Seo, Yeongeun; Lee, Soomin; Yoon, Yohan	Identification of genetic variations related to pathogenicity by whole genome sequencing of Listeria monocytogenes SMFM2019-FV16 isolated from enoki mushroom	2023	10.1111/jfs.13076	Analyzed in this study
14.	Fox, Edward M.; Casey, Aidan; Jordan, Kieran; Coffey, Aidan; Gahan, Cormac G. M.; McAuliffe, Olivia	Whole genome sequence analysis; an improved technology that identifies underlying genotypic differences between closely related Listeria monocytogenes strains	2017	10.1016/j.ifset.2017.07.010	Analyzed in this study
15.	Gana J, Gcebe N, Pierneef RE, Chen Y, Moerane R, Adesiyun AA.	Whole Genome Sequence Analysis of Listeria monocytogenes Isolates Obtained from the Beef Production Chain in Gauteng Province, South Africa	2024	10.3390/microorganisms12051003	Analyzed in this study
16.	Gelbicova, Tereza; Florianova, Martina; Tomastikova, Zuzana; Pospisilova, Lucie; Kolackova, Ivana; Karpiskova, Renata	Prediction of Persistence of Listeria monocytogenes ST451 in a Rabbit Meat Processing Plant in the Czech Republic	2019	10.4315/0362-028X.JFP-19-030	Analyzed in this study
17.	Guidi F, Centorotola G, Chiaverini A, Iannetti L, Schirone M, Visciano P, Cornacchia A, Scattolini S, Pomilio F, D'Alterio N, Torresi M.	The Slaughterhouse as Hotspot of CC1 and CC6 Listeria monocytogenes Strains with Hypervirulent Profiles in an Integrated Poultry Chain of Italy	2023	10.3390/microorganisms11061543	Analyzed in this study
18.	Haubert L.; Kremer F.S.; da Silva W.P.	Whole-genome sequencing identification of a multidrug-resistant Listeria monocytogenes serotype 1/2a isolated from fresh mixed sausage in southern Brazil	2018	10.1016/j.meegid.2018.07.028	Analyzed in this study
19.	Hong H, Yang SM, Kim E, Kim HJ, Park SH.	Comprehensive metagenomic analysis of stress-resistant and -sensitive Listeria monocytogenes	2023	10.1007/s00253-023-12693-z	Analyzed in this study
20.	Hu L.; Brown E.W.; Zhang G.	Diversity of antimicrobial resistance, stress resistance, and virulence factors of Salmonella, Shiga toxin-producing Escherichia coli, and Listeria monocytogenes from produce, spices, and tree nuts by whole genome sequencing	2023	10.3389/fsufs.2023.1281005	Analyzed in this study
21.	Hurley, Daniel; Luque-Sastre, Laura; Parker, Craig T.; Huynh, Steven; Eshwar, Athmanya K.; Nguyen, Scott, V; Andrews, Nicholas; Moura, Alexandra; Fox, Edward M.; Jordan, Kieran; Lehner, Angelika; Stephan, Roger; Fanning, Seamus	Whole-Genome Sequencing-Based Characterization of 100 Listeria monocytogenes Isolates Collected from Food Processing Environments over a Four-Year Period	2019	10.1128/mSphere.00252-19	Analyzed in this study
22.	Ji S, Song Z, Luo L, Wang Y, Li L, Mao P, Ye C, Wang Y.	Whole-genome sequencing reveals genomic characterization of Listeria monocytogenes from food in China	2023	10.3389/fmicb.2022.1049843	Analyzed in this study
23.	Kragh, Martin Laage; Ivanova, Mirena; Dalgaard, Paw; Leekitcharoenphon, Pimlapas; Hansen, Lisbeth Truelstrup	Sensitivity of 240 Listeria monocytogenes isolates to common industrial biocides is more dependent on the presence of residual organic matter or biofilm than on genetic determinants	2024	10.1016/j.foodcont.2023.110244	Analyzed in this study
24.	Kurpas M, Osek J, Moura A, Leclercq A, Lecuit M, Wieczorek K.	Genomic Characterization of Listeria monocytogenes Isolated From Ready-to-Eat Meat and Meat Processing Environments in Poland	2020	10.3389/fmicb.2020.01412	Analyzed in this study
25.	Lachtara, Beata; Osek, Jacek; Wieczorek, Kinga	Molecular Typing of Listeria monocytogenes IVb Serogroup Isolated from Food and Food Production Environments in Poland	2021	10.3390/pathogens10040482	Analyzed in this study
26.	Lake F.B.; van Overbeek L.S.; Baars J.J.P.; Koomen J.; Abee T.; den Besten H.M.W.	Genomic characteristics of Listeria monocytogenes isolated during mushroom (Agaricus bisporus) production and processing	2021	10.1016/j.ijfoodmicro.2021.109438	Analyzed in this study
27.	Lambrechts K, Gouws P, Rip D.	Genetic diversity of Listeria monocytogenes from seafood products, its processing environment, and clinical origin in the Western Cape, South Africa using whole genome sequencing	2024	10.3934/microbiol.2024029	Analyzed in this study
28.	Lee M.R.; Park K.T.	Whole-Genome Analysis of CC224 Listeria monocytogenes Strain IJPL9-1, Clonally Related to the Listeriosis Outbreak Strain in 2018, Isolated from Pork in Korea	2024	10.48022/mbl.2406.06006	Analyzed in this study
29.	Lee S.H.; Lee S.; Park S.H.; Koo O.K.	Whole-genome sequencing of Listeria monocytogenes isolated from the first listeriosis foodborne outbreak in South Korea	2023	10.3389/fmicb.2023.1182090	Analyzed in this study
30.	Lim S.Y.; Yap K.-P.; Thong K.L.	Comparative genomics analyses revealed two virulent Listeria monocytogenes strains isolated from ready-to-eat food	2016	10.1186/s13099-016-0147-8	Analyzed in this study
31.	Lüth S.; Halbedel S.; Rosner B.; Wilking H.; Holzer A.; Roedel A.; Dieckmann R.; Vincze S.; Prager R.; Flieger A.; Al Dahouk S.; Kleta S.	Backtracking and forward checking of human listeriosis clusters identified a multiclonal outbreak linked to Listeria monocytogenes in meat products of a single producer	2020	10.1080/22221751.2020.1784044	Analyzed in this study
32.	Mäesaar M.; Mamede R.; Elias T.; Roasto M.	Retrospective use of whole-genome sequencing expands the multicountry outbreak cluster of listeria monocytogenes st1247	2021	10.1155/2021/6636138	Analyzed in this study
33.	Mafuna T.; Matle I.; Magwedere K.; Pierneef R.E.; Reva O.N.	Whole Genome-Based Characterization of Listeria monocytogenes Isolates Recovered From the Food Chain in South Africa	2021	10.3389/fmicb.2021.669287	Analyzed in this study
34.	Manqele A, Adesiyun A, Mafuna T, Pierneef R, Moerane R, Gcebe N.	Virulence Potential and Antimicrobial Resistance of Listeria monocytogenes Isolates Obtained from Beef and Beef-Based Products Deciphered Using Whole-Genome Sequencing	2024	10.3390/microorganisms12061166	Analyzed in this study
35.	Markovich Y, Palacios-Gorba C, Gomis J, Gómez-Martín Á, Ortolá S, Quereda JJ.	Phenotypic and genotypic antimicrobial resistance of Listeria spp. in Spain	2024	10.1016/j.vetmic.2024.110086	Analyzed in this study
36.	Matle I, Pierneef R, Mbatha KR, Magwedere K, Madoroba E.	Genomic Diversity of Common Sequence Types of Listeria monocytogenes Isolated from Ready-to-Eat Products of Animal Origin in South Africa	2019	10.3390/genes10121007	Analyzed in this study
37.	Mejia, Lorena; Espinosa-Mata, Estefania; Freire, Ana Lucia; Zapata, Sonia; Gonzalez-Candelas, Fernando	Listeria monocytogenes, a silent foodborne pathogen in Ecuador	2023	10.3389/fmicb.2023.1278860	Analyzed in this study
38.	Mota M.I.; Vázquez S.; Cornejo C.; D'Alessandro B.; Braga V.; Caetano A.; Betancor L.; Varela G.	Does Shiga Toxin-Producing Escherichia coli and Listeria monocytogenes Contribute Significantly to the Burden of Antimicrobial Resistance in Uruguay?	2020	10.3389/fvets.2020.583930	Analyzed in this study
39.	Moura, Alexandra; Leclercq, Alexandre; Vales, Guillaume; Tessaud-Rita, Nathalie; Bracq-Dieye, Helene; Thouvenot, Pierre; Madec, Yoann; Charlier, Caroline; Lecuit, Marc	Phenotypic and genotypic antimicrobial resistance of Listeria monocytogenes: an observational study in France	2024	10.1016/j.lanepe.2024.100843	Analyzed in this study
40.	Narvaez S.A.; Shen Z.; Yan L.; Stenger B.L.S.; Goodman L.B.; Lim A.; Nissly R.H.; Nair M.S.; Zhang S.; Sanchez S.	Optimized conditions for Listeria, Salmonella and Escherichia whole genome sequencing using the Illumina iSeq100 platform with point-and-click bioinformatic analysis	2022	10.1371/journal.pone.0277659	Analyzed in this study
41.	Parra-Flores J, Holý O, Bustamante F, Lepuschitz S, Pietzka A, Contreras-Fernández A, Castillo C, Ovalle C, Alarcón-Lavín MP, Cruz-Córdova A, Xicohtencatl-Cortes J, Mancilla-Rojano J, Troncoso M, Figueroa G, Ruppitsch W.	Virulence and Antibiotic Resistance Genes in Listeria monocytogenes Strains Isolated From Ready-to-Eat Foods in Chile	2022	10.3389/fmicb.2021.796040	Analyzed in this study
42.	Prieto, Beatriz Daza; Pietzka, Ariane; Martinovic, Aleksandra; Ruppitsch, Werner; Bogdanovic, Ivana Zuber	Surveillance and genetic characterization of Listeria monocytogenes in the food chain in Montenegro during the period 2014-2022	2024	10.3389/fmicb.2024.1418333	Analyzed in this study
43.	Qi Y.; Cao Q.; Zhao X.; Tian C.; Li T.; Shi W.; Wei H.; Song C.; Xue H.; Gou H.	Comparative genomic analysis of pathogenic factors of Listeria spp. using whole-genome sequencing	2024	10.1186/s12864-024-10849-3	Analyzed in this study
44.	Roedel A, Dieckmann R, Brendebach H, Hammerl JA, Kleta S, Noll M, Al Dahouk S, Vincze S.	Biocide-Tolerant Listeria monocytogenes Isolates from German Food Production Plants Do Not Show Cross-Resistance to Clinically Relevant Antibiotics	2019	10.1128/AEM.01253-19	Analyzed in this study
45.	Shen, Jinling; Zhang, Guodong; Yang, Jielin; Zhao, Lina; Jiang, Yuan; Guo, Dehua; Wang, Xuan; Zhi, Shuai; Xu, Xuebin; Dong, Qingli; Wang, Xiang	Prevalence, antibiotic resistance, and molecular epidemiology of Listeria monocytogenes isolated from imported foods in China during 2018 to 2020	2022	10.1016/j.ijfoodmicro.2022.109916	Analyzed in this study
46.	Silva A, Silva V, Gomes JP, Coelho A, Batista R, Saraiva C, Esteves A, Martins Â, Contente D, Diaz-Formoso L, Cintas LM, Igrejas G, Borges V, Poeta P.	Listeria monocytogenes from Food Products and Food Associated Environments: Antimicrobial Resistance, Genetic Clustering and Biofilm Insights	2024	10.3390/antibiotics13050447	Analyzed in this study
47.	Smith A, Hearn J, Taylor C, Wheelhouse N, Kaczmarek M, Moorhouse E, Singleton I.	Listeria monocytogenes isolates from ready to eat plant produce are diverse and have virulence potential	2019	10.1016/j.ijfoodmicro.2019.03.013	Analyzed in this study
48.	Song Y, Peters TL, Bryan DW, Hudson LK, Denes TG.	Homburgvirus LP-018 Has a Unique Ability to Infect Phage-Resistant Listeria monocytogenes	2019	10.3390/v11121166	Analyzed in this study
49.	Su, Rongzhen; Wen, Yanlong; Prabakusuma, Adhita Sri; Tang, Xiaozhao; Huang, Aixiang; Li, Lingfei	Prevalence, antibiotic resistance and virulence feature of Listeria monocytogenes isolated from bovine milk in Yunnan, Southwest China	2023	10.1016/j.idairyj.2023.105703	Analyzed in this study
50.	Takeuchi-Storm N.; Hansen L.T.; Nielsen N.L.; Andersen J.K.	Presence and Persistence of Listeria monocytogenes in the Danish Ready-to-Eat Food Production Environment	2023	10.3390/hygiene3010004	Analyzed in this study
51.	Toledo V, den Bakker HC, Hormazábal JC, González-Rocha G, Bello-Toledo H, Toro M, Moreno-Switt AI.	Genomic Diversity of Listeria monocytogenes Isolated from Clinical and Non-Clinical Samples in Chile	2018	10.3390/genes9080396	Analyzed in this study
52.	Varsaki A, Ortiz S, Santorum P, López P, López-Alonso V, Hernández M, Abad D, Rodríguez-Grande J, Ocampo-Sosa AA, Martínez-Suárez JV.	Prevalence and Population Diversity of Listeria monocytogenes Isolated from Dairy Cattle Farms in the Cantabria Region of Spain	2022	10.3390/ani12182477	Analyzed in this study
53.	Voronina O.L.; Kunda M.S.; Ryzhova N.N.; Aksenova E.I.; Kustova M.A.; Karpova T.I.; Melkumyan A.R.; Klimova E.A.; Gruzdeva O.A.; Tartakovsky I.S.	Listeria monocytogenes ST37 Distribution in the Moscow Region and Properties of Clinical and Foodborne Isolates	2023	10.3390/life13112167	Analyzed in this study
54.	Wartha S, Bretschneider N, Dangel A, Hobmaier B, Hörmansdorfer S, Huber I, Murr L, Pavlovic M, Sprenger A, Wenning M, Alter T, Messelhäußer U.	Genetic Characterization of Listeria from Food of Non-Animal Origin Products and from Producing and Processing Companies in Bavaria, Germany	2023	10.3390/foods12061120	Analyzed in this study
55.	Wieczorek K, Bomba A, Osek J.	Whole-Genome Sequencing-Based Characterization of Listeria monocytogenes from Fish and Fish Production Environments in Poland	2020	10.3390/ijms21249419	Analyzed in this study
56.	Yan S, Li M, Luque-Sastre L, Wang W, Hu Y, Peng Z, Dong Y, Gan X, Nguyen S, Anes J, Bai Y, Xu J, Fanning S, Li F.	Susceptibility (re)-testing of a large collection of Listeria monocytogenes from foods in China from 2012 to 2015 and WGS characterization of resistant isolates	2019	10.1093/jac/dkz126	Analyzed in this study
57.	Zakrzewski A.J.; Gajewska J.; Chajęcka-Wierzchowska W.; Zadernowska A.	Insights into the genetic diversity of Listeria monocytogenes from bivalves	2024	10.1016/j.scitotenv.2023.168481	Analyzed in this study
58.	Zuber I, Lakicevic B, Pietzka A, Milanov D, Djordjevic V, Karabasil N, Teodorovic V, Ruppitsch W, Dimitrijevic M.	Molecular characterization of Listeria monocytogenes isolates from a small-scale meat processor in Montenegro, 2011-2014	2019	10.1016/j.fm.2018.12.005	Analyzed in this study
59.	Burnett E, Kucerova Z, Freeman M, Kathariou S, Chen J, Smikle M.	Whole-Genome Sequencing Reveals Multiple Subpopulations of Dominant and Persistent Lineage I Isolates of Listeria monocytogenes in Two Meat Processing Facilities during 2011-2015	2022	10.3390/microorganisms10051070	Different context for research than antibiotic resistance
60.	Castro H, Douillard FP, Korkeala H, Lindström M.	Mobile Elements Harboring Heavy Metal and Bacitracin Resistance Genes Are Common among Listeria monocytogenes Strains Persisting on Dairy Farms	2021	10.1128/mSphere.00383-21	Different context for research than antibiotic resistance
61.	Centorotola, Gabriella; Guidi, Fabrizia; D'Aurizio, Guglielmo; Salini, Romolo; Di Domenico, Marco; Ottaviani, Donatella; Petruzzelli, Annalisa; Fisichella, Stefano; Duranti, Anna; Tonucci, Franco; Acciari, Vicdalia Aniela; Torresi, Marina; Pomilio, Francesco; Blasi, Giuliana	Intensive Environmental Surveillance Plan for Listeria monocytogenes in Food Producing Plants and Retail Stores of Central Italy: Prevalence and Genetic Diversity	2021	10.3390/foods10081944	Different context for research than antibiotic resistance
62.	López-Alonso V.; Ortiz S.; Corujo A.; Martínez-Suárez J.V.	Analysis of Benzalkonium chloride resistance and potential virulence of Listeria monocytogenes isolates obtained from different stages of a poultry production chain in Spain	2020	10.4315/0362-028X.JFP-19-289	Different context for research than antibiotic resistance
63.	Ryu, Jihye; Choi, Yukyung; Yoon, Yohan	Comparison of genetic variations between high- and low-risk Listeria monocytogenes isolates using whole-genome de novo sequencing	2023	10.3389/fmicb.2023.1163841	Different context for research than antibiotic resistance
64.	Muchaamba F.; von Ah U.; Stephan R.; Stevens M.J.A.; Tasara T.	Deciphering the global roles of Cold shock proteins in Listeria monocytogenes nutrient metabolism and stress tolerance	2022	10.3389/fmicb.2022.1057754	Different context for research than antibiotic resistance
65.	[Anonymous]	Annual Meeting of the International Association for Food Protection (IAFP), Salt Lake City, UT, USA, JULY 8-11, 2018 Abstract	2018		Different context for research than antibiotic resistance
66.	Avila-Novoa M.G.; González-Torres B.; González-Gómez J.P.; Guerrero-Medina P.J.; Martínez-Chávez L.; Martínez-Gonzáles N.E.; Chaidez C.; Gutiérrez-Lomelí M.	Genomic Insights into Listeria monocytogenes: Organic Acid Interventions for Biofilm Prevention and Control	2023	10.3390/ijms241713108	Different context for research than antibiotic resistance
67.	Barcenilla, Coral; Puente, Alba; Cobo-Diaz, Jose F.; Alexa, Elena-Alexandra; Garcia-Gutierrez, Enriqueta; O'Connor, Paula M.; Cotter, Paul D.; Gonzalez-Raurich, Montserrat; Lopez, Mercedes; Prieto, Miguel; Alvarez-Ordonez, Avelino	Selection of lactic acid bacteria as biopreservation agents and optimization of their mode of application for the control of Listeria monocytogenes in ready-to-eat cooked meat products	2023	10.1016/j.ijfoodmicro.2023.110341	Different context for research than antibiotic resistance
68.	Bechtel T.D.; Hershelman J.; Ghoshal M.; McLandsborough L.; Gibbons J.G.	Chemical mutagenesis of Listeria monocytogenes for increased tolerance to benzalkonium chloride shows independent genetic underpinnings and off-target antibiotic resistance	2024	10.1371/journal.pone.0305663	Different context for research than antibiotic resistance
69.	Berdejo, Daniel; Gayan, Elisa; Pagan, Elisa; Merino, Natalia; Campillo, Raul; Pagan, Rafael; Garcia-Gonzalo, Diego	Carvacrol Selective Pressure Allows the Occurrence of Genetic Resistant Variants of Listeria monocytogenes EGD-e	2022	10.3390/foods11203282	Different context for research than antibiotic resistance
70.	Bland, Rebecca N.; Johnson, Jared D.; Waite-Cusic, Joy G.; Weisberg, Alexandra J.; Riutta, Elizabeth R.; Chang, Jeff H.; Kovacevic, Jovana	Application of Whole Genome Sequencing to Understand Diversity and Presence of Genes Associated with Sanitizer Tolerance in Listeria monocytogenes from Produce Handling Sources	2021	10.3390/foods10102454	Different context for research than antibiotic resistance
71.	Bolten, Samantha; Harrand, Anna Sophia; Skeens, Jordan; Wiedmann, Martin	Nonsynonymous Mutations in fepR Are Associated with Adaptation of Listeria monocytogenes and Other Listeria spp. to Low Concentrations of Benzalkonium Chloride but Do Not Increase Survival of L. monocytogenes and Other Listeria spp. after Exposure to Benzalkonium Chloride Concentrations Recommended for Use in Food Processing Environments	2022	10.1128/aem.00486-22	Different context for research than antibiotic resistance
72.	Brown P, Lee S, Elhanafi D, Tham W, Danielsson-Tham ML, Lopez-Valladares G, Chen Y, Ivanova M, Leekitcharoenphon P, Kathariou S.	Investigation of a Listeria monocytogenes Chromosomal Immigration Control Region Reveals Diverse Restriction Modification Systems with Complete Sequence Type Conservation	2023	10.3390/microorganisms11030699	Different context for research than antibiotic resistance
73.	Burdová A, Véghová A, Minarovičová J, Drahovská H, Kaclíková E.	The Relationship between Biofilm Phenotypes and Biofilm-Associated Genes in Food-Related Listeria monocytogenes Strains	2024	10.3390/microorganisms12071297	Different context for research than antibiotic resistance
74.	Burke, Thomas P.; Portnoy, Daniel A.	SpoVG Is a Conserved RNA-Binding Protein That Regulates Listeria monocytogenes Lysozyme Resistance, Virulence, and Swarming Motility	2016	10.1128/mBio.00240-16	Different context for research than antibiotic resistance
75.	Cahoon L.A.; Alejandro-Navarreto X.; Gururaja A.N.; Light S.H.; Alonzo F.; Anderson W.F.; Freitag N.E.	Listeria monocytogenes two component system PieRS regulates secretion chaperones PrsA1 and PrsA2 and enhances bacterial translocation across the intestine	2022	10.1111/mmi.14967	Different context for research than antibiotic resistance
76.	Casimiro-Soriguer, Carlos S.; Perez-Florido, Javier; Robles, Enrique A.; Lara, Maria; Aguado, Andrea; Iglesias, Manuel A. Rodriguez; Lepe, Jose A.; Garcia, Federico; Perez-Alegre, Monica; Andujar, Eloisa; Jimenez, Victoria E.; Camino, Lola P.; Loruso, Nicola; Ameyugo, Ulises; Vazquez, Isabel Maria; Lozano, Carlota M.; Chaves, J. Alberto; Dopazo, Joaquin	The integrated genomic surveillance system of Andalusia (SIEGA) provides a One Health regional resource connected with the clinic	2024	10.1038/s41598-024-70107-0	Different context for research than antibiotic resistance
77.	Castro, Vinicius Silva; Conte Jr, Carlos Adam; Figueiredo, Eduardo Eustaquio de Souza; Yang, Xianqin; Stanford, Kim	Efficacy of Quaternary Ammonium Compounds for Control of Individual and Mixed Cultures of Escherichia coli with High- and Low-Quaternary Ammonium Compounds Resistance	2023	10.1089/fpd.2023.0005	Different context for research than antibiotic resistance
78.	Cherifi T.; Carrillo C.; Lambert D.; Miniaï I.; Quessy S.; Larivière-Gauthier G.; Blais B.; Fravalo P.	Genomic characterization of Listeria monocytogenes isolates reveals that their persistence in a pig slaughterhouse is linked to the presence of benzalkonium chloride resistance genes	2018	10.1186/s12866-018-1363-9	Different context for research than antibiotic resistance
79.	COOPER A.L.; CARRILLO C.D.; DESCHÊNES M.; BLAIS B.W.	Genomic markers for quaternary ammonium compound resistance as a persistence indicator for listeria monocytogenes contamination in food manufacturing environments	2021	10.4315/JFP-20-328	Different context for research than antibiotic resistance
80.	Denes T, den Bakker HC, Tokman JI, Guldimann C, Wiedmann M.	Selection and Characterization of Phage-Resistant Mutant Strains of Listeria monocytogenes Reveal Host Genes Linked to Phage Adsorption	2015	10.1128/AEM.00087-15	Different context for research than antibiotic resistance
81.	Domen A, Porter J, Johnson J, Molyneux J, McIntyre L, Kovacevic J, Waite-Cusic J.	Variability in cadmium tolerance of closely related Listeria monocytogenes isolates originating from dairy processing environments	2025	10.1128/aem.01281-24	Different context for research than antibiotic resistance
82.	Dougherty B, Forrest RO, Smith CR, Morton V, Sherk LM, Avery B, Kearney A, Christianson S, Nadon C, Thomas MK.	Impact of the COVID-19 Pandemic on the Reported Incidence of Select Bacterial Enteric Diseases in Canada, 2020	2023	10.1089/fpd.2022.0064	Different context for research than antibiotic resistance
83.	Du CT, Gao W, Ma K, Yu SX, Li N, Yan SQ, Zhou FH, Liu ZZ, Chen W, Lei LC, Yang YJ, Han WY.	MicroRNA-146a Deficiency Protects against Listeria monocytogenes Infection by Modulating the Gut Microbiota	2018	10.3390/ijms19040993	Different context for research than antibiotic resistance
84.	Félix B, Capitaine K, Te S, Felten A, Gillot G, Feurer C, van den Bosch T, Torresi M, Sréterné Lancz Z, Delannoy S, Brauge T, Midelet G, Leblanc JC, Roussel S.	Identification by High-Throughput Real-Time PCR of 30 Major Circulating Listeria monocytogenes Clonal Complexes in Europe	2023	10.1128/spectrum.03954-22	Different context for research than antibiotic resistance
85.	Gelbicova, Tereza; Florianova, Martina; Hluchanova, Lucie; Kalova, Alzbeta; Korena, Kristyna; Strakova, Nicol; Karpiskova, Renata	Comparative Analysis of Genetic Determinants Encoding Cadmium, Arsenic, and Benzalkonium Chloride Resistance in Listeria monocytogenes of Human, Food, and Environmental Origin	2021	10.3389/fmicb.2020.599882	Different context for research than antibiotic resistance
86.	Guidi F, Orsini M, Chiaverini A, Torresi M, Centorame P, Acciari VA, Salini R, Palombo B, Brandi G, Amagliani G, Schiavano GF, Massacci FR, Fisichella S, Domenico MD, Ancora M, Pasquale AD, Duranti A, Cammà C, Pomilio F, Blasi G.	Hypo- and Hyper-Virulent Listeria monocytogenes Clones Persisting in Two Different Food Processing Plants of Central Italy	2021	10.3390/microorganisms9020376	Different context for research than antibiotic resistance
87.	Guidi F.; Lorenzetti C.; Centorotola G.; Torresi M.; Cammà C.; Chiaverini A.; Pomilio F.; Blasi G.	Atypical Serogroup IVb-v1 of Listeria monocytogenes Assigned to New ST2801, Widely Spread and Persistent in the Environment of a Pork-Meat Producing Plant of Central Italy	2022	10.3389/fmicb.2022.930895	Different context for research than antibiotic resistance
88.	Han K.; Li J.; Yang D.; Zhuang Q.; Zeng H.; Rong C.; Yue J.; Li N.; Gu C.; Chen L.; Chen C.	Detecting horizontal gene transfer with metagenomics co-barcoding sequencing	2024	10.1128/spectrum.03602-23	Different context for research than antibiotic resistance
89.	He, Yingshu; Xu, Tongzhou; Li, Shaoting; Mann, David A.; Britton, Brianna; Oliver, Haley F.; den Bakker, Hendrik C.; Deng, Xiangyu	Integrative Assessment of Reduced Listeria monocytogenes Susceptibility to Benzalkonium Chloride in Produce Processing Environments	2022	10.1128/aem.01269-22	Different context for research than antibiotic resistance
90.	Henri C, Leekitcharoenphon P, Carleton HA, Radomski N, Kaas RS, Mariet JF, Felten A, Aarestrup FM, Gerner Smidt P, Roussel S, Guillier L, Mistou MY, Hendriksen RS.	An Assessment of Different Genomic Approaches for Inferring Phylogeny of Listeria monocytogenes	2017	10.3389/fmicb.2017.02351	Different context for research than antibiotic resistance
91.	Hingston, Patricia; Chen, Jessica; Dhillon, Bhavjinder K.; Laing, Chad; Bertelli, Claire; Gannon, Victor; Tasara, Taurai; Allen, Kevin; Brinkman, Fiona S. L.; Hansen, Lisbeth Truelstrup; Wang, Siyun	Genotypes Associated with Listeria monocytogenes Isolates Displaying Impairedor Enhanced Tolerancesto Cold, Salt, Acid, or Desiccation Stress	2017	10.3389/fmicb.2017.00369	Different context for research than antibiotic resistance
92.	Hluchanova L, Korena K, Juricova H.	Vacuum-Packed Steak Tartare: Prevalence of Listeria monocytogenes and Evaluation of Efficacy of Listex(TM) P100	2022	10.3390/foods11040533	Different context for research than antibiotic resistance
93.	Hu, Yuheng; Xie, Yan; Su, Qingtai; Fu, Jiahao; Chen, Jialu; Liu, Yanan	Probiotic and Safety Evaluation of Twelve Lactic Acid Bacteria as Future Probiotics	2023	10.1089/fpd.2023.0039	Different context for research than antibiotic resistance
94.	Koomen J.; Ma X.; Bombelli A.; Tempelaars M.H.; Boeren S.; Zwietering M.H.; den Besten H.M.W.; Abee T.	Ribosomal mutations enable a switch between high fitness and high stress resistance in Listeria monocytogenes	2024	10.3389/fmicb.2024.1355268	Different context for research than antibiotic resistance
95.	Koomen, Jeroen; Huijboom, Linda; Ma, Xuchuan; Tempelaars, Marcel H.; Boeren, Sjef; Zwietering, Marcel H.; den Besten, Heidy M. W.; Abee, Tjakko	Amino acid substitutions in ribosomal protein RpsU enable switching between high fitness and multiple-stress resistance in Listeria monocytogenes	2021	10.1016/j.ijfoodmicro.2021.109269	Different context for research than antibiotic resistance
96.	Kuda, Takashi; Fujii, Akitoshi; Nakamura, Ayaka; Takahashi, Hajime	Inhibitory effect of Lactococcus lactis Nagasaki-SU6 isolated from algal beach cast on Listeria monocytogenes during and after fermentation of cowand soymilk	2024	10.1016/j.fbio.2024.103762	Different context for research than antibiotic resistance
97.	Lafuente I.; Sevillano E.; Peña N.; Cuartero A.; Hernández P.E.; Cintas L.M.; Muñoz-Atienza E.; Borrero J.	Production of Pumilarin and a Novel Circular Bacteriocin, Altitudin A, by Bacillus altitudinis ECC22, a Soil-Derived Bacteriocin Producer	2024	10.3390/ijms25042020	Different context for research than antibiotic resistance
98.	Lee BH, Garmyn D, Gal L, Guérin C, Guillier L, Rico A, Rotter B, Nicolas P, Piveteau P.	Exploring Listeria monocytogenes Transcriptomes in Correlation with Divergence of Lineages and Virulence as Measured in Galleria mellonella	2019	10.1128/AEM.01370-19	Different context for research than antibiotic resistance
99.	Lee, Sangmi; Ward, Todd J.; Jima, Dereje D.; Parsons, Cameron; Kathariou, Sophia	The Arsenic Resistance-Associated Listeria Genomic Island LGI2 Exhibits Sequence and Integration Site Diversity and a Propensity for Three Listeria monocytogenes Clones with Enhanced Virulence	2017	10.1128/AEM.01189-17	Different context for research than antibiotic resistance
100.	Liu B.; Zhong X.; Liu Z.; Guan X.; Wang Q.; Qi R.; Zhou X.; Huang J.	Probiotic Potential and Safety Assessment of Lactiplantibacillus plantarum cqf-43 and Whole-Genome Sequence Analysis	2023	10.3390/ijms242417570	Different context for research than antibiotic resistance
101.	Liu, Xin; Chen, Wenjie; Fang, Zhixin; Yu, Ying; Bi, Jing; Wang, Jing; Dong, Qingli; Zhang, Hongzhi	Persistence of Listeria monocytogenes ST5 in Ready-to-Eat Food Processing Environment	2022	10.3390/foods11172561	Different context for research than antibiotic resistance
102.	Ma X.; Tempelaars M.H.; Zwietering M.H.; Boeren S.; O’Byrne C.P.; den Besten H.M.W.; Abee T.	A single point mutation in the Listeria monocytogenes ribosomal gene rpsU enables SigB activation independently of the stressosome and the anti-sigma factor antagonist RsbV	2024	10.3389/fmicb.2024.1304325	Different context for research than antibiotic resistance
103.	Maćkiw E.; Kowalska J.; Korsak D.; Postupolski J.	Analysis of Genetic Determinants Encoding Resistance to Heavy Metals and Disinfectants in Listeria monocytogenes	2024	10.3390/foods13233936	Different context for research than antibiotic resistance
104.	Mao P, Wang Y, Li L, Ji S, Li P, Liu L, Chen J, Sun H, Luo X, Ye C.	The Isolation, Genetic Analysis and Biofilm Characteristics of Listeria spp. from the Marine Environment in China	2023	10.3390/microorganisms11092166	Different context for research than antibiotic resistance
105.	Metselaar, Karin I.; den Besten, Heidy M. W.; Boekhorst, Jos; van Hijum, Sacha A. F. T.; Zwietering, Marcel H.; Abee, Tjakko	Diversity of acid stress resistant variants of Listeria monocytogenes and the potential role of ribosomal protein S21 encoded by rpsU	2015	10.3389/fmicb.2015.00422	Different context for research than antibiotic resistance
106.	Ng, Jamie May Ling; Ngeow, Yun Fong; Saw, Seow Hoon; Ng, Hien Fuh; Zin, Thaw	Mutations in atpG2 may confer resistance to gentamicin in Listeria monocytogenes	2022	10.1099/jmm.0.001618	Different context for research than antibiotic resistance
107.	Njage P.M.K.; Henri C.; Leekitcharoenphon P.; Mistou M.-Y.; Hendriksen R.S.; Hald T.	Machine Learning Methods as a Tool for Predicting Risk of Illness Applying Next-Generation Sequencing Data	2019	10.1111/risa.13239	Different context for research than antibiotic resistance
108.	Njage P.M.K.; Leekitcharoenphon P.; Hansen L.T.; Hendriksen R.S.; Faes C.; Aerts M.; Hald T.	Quantitative microbial risk assessment based on whole genome sequencing data: Case of listeria monocytogenes	2020	10.3390/microorganisms8111772	Different context for research than antibiotic resistance
109.	Palaiodimou L.; Fanning S.; Fox E.M.	Genomic insights into persistence of Listeria species in the food processing environment	2021	10.1111/jam.15089	Different context for research than antibiotic resistance
110.	Palma, Federica; Brauge, Thomas; Radomski, Nicolas; Mallet, Ludovic; Felten, Arnaud; Mistou, Michel-Yves; Brisabois, Anne; Guillier, Laurent; Midelet-Bourdin, Graziella	Dynamics of mobile genetic elements of Listeria monocytogenes persisting in ready-to-eat seafood processing plants in France	2020	10.1186/s12864-020-6544-x	Different context for research than antibiotic resistance
111.	Parsons, Cameron; Lee, Sangmi; Jayeola, Victor; Kathariou, Sophia	Novel Cadmium Resistance Determinant in Listeria monocytogenes	2017	10.1128/AEM.02580-16	Different context for research than antibiotic resistance
112.	Peña N, Lafuente I, Sevillano E, Feito J, Contente D, Muñoz-Atienza E, Cintas LM, Hernández PE, Borrero J.	Screening and Genomic Profiling of Antimicrobial Bacteria Sourced from Poultry Slaughterhouse Effluents: Bacteriocin Production and Safety Evaluation	2024	10.3390/genes15121564	Different context for research than antibiotic resistance
113.	Peters, Tracey Lee; Song, Yaxiong; Bryan, Daniel W.; Hudson, Lauren K.; Denes, Thomas G.	Mutant and Recombinant Phages Selected from In Vitro Coevolution Conditions Overcome Phage-Resistant Listeria monocytogenes	2020	10.1128/AEM.02138-20	Different context for research than antibiotic resistance
114.	Pontinen, Anna; Aalto-Araneda, Mariella; Lindstrom, Miia; Korkeala, Hannu	Heat Resistance Mediated by pLM58 Plasmid-Borne ClpL in Listeria monocytogenes	2017	10.1128/mSphere.00364-17	Different context for research than antibiotic resistance
115.	Pracser N.; Voglauer E.M.; Thalguter S.; Pietzka A.; Selberherr E.; Wagner M.; Rychli K.	Exploring the occurrence of Listeria in biofilms and deciphering the bacterial community in a frozen vegetable producing environment	2024	10.3389/fmicb.2024.1404002	Different context for research than antibiotic resistance
116.	Pracser, Nadja; Zaiser, Andreas; Ying, Hui Min Katharina; Pietzka, Ariane; Wagner, Martin; Rychli, Kathrin	Diverse Listeria monocytogenes in-house clones are present in a dynamic frozen vegetable processing environment	2024	10.1016/j.ijfoodmicro.2023.110479	Different context for research than antibiotic resistance
117.	Rismondo J.; Schulz L.M.; Yacoub M.; Wadhawan A.; Hoppert M.; Dionne M.S.; Gründling A.	Eslb is required for cell wall biosynthesis and modification in listeria monocytogenes	2021	10.1128/JB.00553-20	Different context for research than antibiotic resistance
118.	Ru, Lee Mi; Taek, Park Kun	Whole-Genome Analysis of CC224 Listeria monocytogenes Strain IJPL9-1, Clonally Related to the Listeriosis Outbreak Strain in 2018, Isolated from Pork in Korea	2024	10.48022/mbl.2406.06006	Different context for research than antibiotic resistance
119.	Schulz L.M.; Dreier F.; de Sousa Miranda L.M.; Rismondo J.	Adaptation mechanisms of Listeria monocytogenes to quaternary ammonium compounds	2023	10.1128/spectrum.01441-23	Different context for research than antibiotic resistance
120.	Wang Y.; Chen H.; Pan Q.; Wang J.; Jiao X.; Zhang Y.	Development and evaluation of rapid and accurate one-tube RPA-CRISPR-Cas12b-based detection of mcr-1 and tet(X4)	2024	10.1007/s00253-024-13191-6	Different context for research than antibiotic resistance
121.	Wu, Jialun; McAuliffe, Olivia; O'Byrne, Conor P.	Trehalose transport occurs via TreB in Listeria monocytogenes and it influences biofilm development and acid resistance	2023	10.1016/j.ijfoodmicro.2023.110165	Different context for research than antibiotic resistance
122.	Xu X, Shan Y, Cen Y, Zhao J, Yang X, Liu R, Tan Q, Ma Y, He M, Zhang J, Yang F, Yu S.	Clinical Characteristics and Treatment of Listeria monocytogenes Infections in the Central Nervous System	2023	10.2147/IDR.S424012	Different context for research than antibiotic resistance
123.	Zaitsev, Sergey S.; Khizhnyakova, Mariya A.; Feodorova, Valentina A.	Retrospective Investigation of the Whole Genome of the Hypovirulent Listeria monocytogenes Strain of ST201, CC69, Lineage III, Isolated from a Piglet with Fatal Neurolisteriosis	2022	10.3390/microorganisms10071442	Different context for research than antibiotic resistance
124.	Zhu L.; Ji X.; Wu Y.; Xu W.; Wang F.; Huang X.	Molecular characterization of Listeria monocytogenes strains isolated from imported food in China from 14 countries/regions, 2003-2018	2023	10.3389/fcimb.2023.1287564	Different context for research than antibiotic resistance
125.	Aseem A.; Sagar P.; Reddy N.S.; Veleri S.	The antimicrobial resistance profile in poultry of Central and Southern India is evolving with distinct features	2024	10.1016/j.cimid.2024.102255	No analysis of antibiotic resistance genes
126.	Chen, Yi; Chen, Yuhuan; Pouillot, Regis; Dennis, Sherri; Xian, Zhihan; Luchansky, John B.; Porto-Fett, Anna C. S.; Lindsay, James A.; Hammack, Thomas S.; Allard, Marc; Van Doren, Jane M.; Brown, Eric W.	Genetic diversity and profiles of genes associated with virulence and stress resistance among isolates from the 2010-2013 interagency Listeria monocytogenes market basket survey	2020	10.1371/journal.pone.0231393	No analysis of antibiotic resistance genes
127.	Fox, Edward M.; Allnutt, Theodore; Bradbury, Mark I.; Fanning, Seamus; Chandry, P. Scott	Comparative Genomics of the Listeria monocytogenes ST204 Subgroup	2016	10.3389/fmicb.2016.02057	No analysis of antibiotic resistance genes
128.	Gao, Binru; Cai, Hua; Xu, Biyao; Yang, Fan; Dou, Xin; Dong, Qingli; Yan, Hui; Bu, Xiangfeng; Li, Zhuosi	Growth, biofilm formation, and motility of Listeria monocytogenes strains isolated from food and clinical samples located in Shanghai (China)	2024	10.1016/j.foodres.2024.114232	No analysis of antibiotic resistance genes
129.	Halbedel, Sven; Wilking, Hendrik; Holzer, Alexandra; Kleta, Sylvia; Fischer, Martin A.; Lueth, Stefanie; Pietzka, Ariane; Huhulescu, Steliana; Lachmann, Raskit; Krings, Amrei; Ruppitsch, Werner; Leclercq, Alexandre; Kamphausen, Rolf; Meincke, Maylin; Wagner-Wiening, Christiane; Contzen, Matthias; Kraemer, Iris Barbara; Al Dahouk, Sascha; Allerberger, Franz; Stark, Klaus; Flieger, Antje	Large Nationwide Outbreak of Invasive Listeriosis Associated with Blood Sausage, Germany, 2018-2019	2020	10.3201/eid2607.200225	No analysis of antibiotic resistance genes
130.	Harrand, Anna Sophia; Jagadeesan, Balamurugan; Baert, Leen; Wiedmann, Martin; Orsi, Renato H.	Evolution of Listeria monocytogenes in a Food Processing Plant Involves Limited Single-Nucleotide Substitutions but Considerable Diversification by Gain and Loss of Prophages	2020	10.1128/AEM.02493-19	No analysis of antibiotic resistance genes
131.	Hingston, Patricia A.; Hansen, Lisbeth Truelstrup; Pombert, Jean-Francois; Wang, Siyun	Characterization of Listeria monocytogenes enhanced cold-tolerance variants isolated during prolonged cold storage	2019	10.1016/j.ijfoodmicro.2019.108262	No analysis of antibiotic resistance genes
132.	Keeney, K.; Trmcic, A.; Zhu, Z.; Delaquis, P.; Wang, S.	Stress survival islet 1 contributes to serotype-specific differences in biofilm formation in Listeria monocytogenes	2018	10.1111/lam.13072	No analysis of antibiotic resistance genes
133.	Kremer, P. H. C.; Lees, J. A.; Koopmans, M. M.; Ferwerda, B.; Arends, A. W. M.; Feller, M. M.; Schipper, K.; Seron, M. Valls; van der Ende, A.; Brouwer, M. C.; van de Beek, D.; Bentley, S. D.	Benzalkonium tolerance genes and outcome in Listeria monocytogenes meningitis	2017	10.1016/j.cmi.2016.12.008	No analysis of antibiotic resistance genes
134.	Kwon, Hee Jin; Chen, Zhao; Evans, Peter; Meng, Jianghong; Chen, Yi	Characterization of Mobile Genetic Elements Using Long-Read Sequencing for Tracking Listeria monocytogenes from Food Processing Environments	2020	10.3390/pathogens9100822	No analysis of antibiotic resistance genes
135.	Lachtara, Beata; Wieczorek, Kinga; Osek, Jacek	Genetic Diversity and Relationships of Listeria monocytogenes Serogroup IIa Isolated in Poland	2022	10.3390/microorganisms10030532	No analysis of antibiotic resistance genes
136.	Li, Tianhao; Zhao, Xuehui; Wang, Xuejian; Wang, Zijian; Tian, Changqing; Shi, Wenjing; Qi, Yumei; Wei, Huilin; Song, Chen; Xue, Huiwen; Gou, Huitian	Characterization and Preliminary Application of Phage Isolated From Listeria monocytogenes	2022	10.3389/fvets.2022.946814	No analysis of antibiotic resistance genes
137.	Li, Zhen; Perez-Osorio, Ailyn; Wang, Yu; Eckmann, Kaye; Glover, William A.; Allard, Marc W.; Brown, Eric W.; Chen, Yi	Whole genome sequencing analyses of Listeria monocytogenes that persisted in a milkshake machine for a year and caused illnesses in Washington State	2017	10.1186/s12866-017-1043-1	No analysis of antibiotic resistance genes
138.	Madden, Robert H.; Hutchison, Mike; Jordan, Kieran; Pennone, Vincenzo; Gundogdu, Ozan; Corcionivoschi, Nicolae	Prevalence and persistence of Listeria monocytogenes in premises and products of small food business operators in Northern Ireland	2018	10.1016/j.foodcont.2017.12.020	No analysis of antibiotic resistance genes
139.	Madoroba, Evelyn; Magwedere, Kudakwashe; Chaora, Nyaradzo Stella; Matle, Itumeleng; Muchadeyi, Farai; Mathole, Masenyabu Aletta; Pierneef, Rian	Microbial Communities of Meat and Meat Products: An Exploratory Analysis of the Product Quality and Safety at Selected Enterprises in South Africa	2021	10.3390/microorganisms9030507	No analysis of antibiotic resistance genes
140.	Maury M.M.; Bracq-Dieye H.; Huang L.; Vales G.; Lavina M.; Thouvenot P.; Disson O.; Leclercq A.; Brisse S.; Lecuit M.	Hypervirulent Listeria monocytogenes clones’ adaption to mammalian gut accounts for their association with dairy products	2019	10.1038/s41467-019-10380-0	No analysis of antibiotic resistance genes
141.	Mendonca, Rita; Furtado, Rosalia; Coelho, Anabela; Correia, Cristina Belo; Suyarko, Elena; Borges, Vitor; Gomes, Joao Paulo; Pista, Angela; Batista, Rita	Raw milk cheeses from Beira Baixa, Portugal-A contributive study for the microbiological hygiene and safety assessment	2024	10.1007/s42770-024-01332-y	No analysis of antibiotic resistance genes
142.	Moazzami, Madeleine; Bergenkvist, Emma; Boqvist, Sofia; Frosth, Sara; Langsrud, Solveig; Moretro, Trond; Vagsholm, Ivar; Hansson, Ingrid	Occurrence of Campylobacter, Listeria monocytogenes, and extended-spectrum beta-lactamase Escherichia coli in slaughterhouses before and after cleaning and disinfection	2025	10.1016/j.fm.2024.104639	No analysis of antibiotic resistance genes
143.	Møretrø T, Wagner E, Heir E, Langsrud S, Fagerlund A.	Genomic analysis of Listeria monocytogenes CC7 associated with clinical infections and persistence in the food industry	2024	10.1016/j.ijfoodmicro.2023.110482	No analysis of antibiotic resistance genes
144.	Muhterem-Uyar, Meryem; Ciolacu, Luminita; Wagner, Karl-Heinz; Wagner, Martin; Schmitz-Esser, Stephan; Stessl, Beatrix	New Aspects on Listeria monocytogenes ST5-ECVI Predominance in a Heavily Contaminated Cheese Processing Environment	2018	10.3389/fmicb.2018.00064	No analysis of antibiotic resistance genes
145.	Ortiz, Sagrario; Lopez-Alonso, Victoria; Rodriguez, Pablo; Martinez-Suarez, Joaqun V.	The Connection between Persistent, Disinfectant-Resistant Listeria monocytogenes Strains from Two Geographically Separate Iberian Pork Processing Plants: Evidence from Comparative Genome Analysis	2016	10.1128/AEM.02824-15	No analysis of antibiotic resistance genes
146.	Praça J, Furtado R, Coelho A, Correia CB, Borges V, Gomes JP, Pista A, Batista R.	Listeria monocytogenes, Escherichia coli and Coagulase Positive Staphylococci in Cured Raw Milk Cheese from Alentejo Region, Portugal	2023	10.3390/microorganisms11020322	No analysis of antibiotic resistance genes
147.	Reiche, Thorben; Hageskal, Gunhild; Hoel, Sunniva; Tondervik, Anne; Naerdal, Guro Kruge; Heggeset, Tonje Marita Bjerkan; Haugen, Tone; Troen, Hanne Hein; Jakobsen, Anita Nordeng	Disinfection in a salmon processing plant: Impact on bacterial communities and efficacy towards foodborne bacteria and biofilms	2024	10.1016/j.ijfoodmicro.2024.110853	No analysis of antibiotic resistance genes
148.	Ryu, Sangdon; Park, Won Seo; Yun, Bohyun; Shin, Minhye; Go, Gwang-woong; Kim, Jong Nam; Oh, Sangnam; Kim, Younghoon	Diversity and characteristics of raw milk microbiota from Korean dairy farms using metagenomic and culturomic analysis	2021	10.1016/j.foodcont.2021.108160	No analysis of antibiotic resistance genes
149.	Stoller A, Stevens MJA, Stephan R, Guldimann C.	Characteristics of Listeria Monocytogenes Strains Persisting in a Meat Processing Facility over a 4-Year Period	2019	10.3390/pathogens8010032	No analysis of antibiotic resistance genes
150.	Sun, Lei; Van Loey, Ann; Buve, Carolien; Michiels, Chris W.	Experimental Evolution Reveals a Novel Ene Reductase That Detoxifies α,β-Unsaturated Aldehydes in Listeria monocytogenes	2023	10.1128/spectrum.04877-22	No analysis of antibiotic resistance genes
151.	Szendy, Maik; Kalkhof, Stefan; Bittrich, Sebastian; Kaiser, Florian; Leberecht, Christoph; Labudde, Dirk; Noll, Matthias	Structural change in GadD2 of Listeria monocytogenes field isolates supports nisin resistance	2019	10.1016/j.ijfoodmicro.2019.108240	No analysis of antibiotic resistance genes
152.	Thomas J, Govender N, McCarthy KM, Erasmus LK, Doyle TJ, Allam M, Ismail A, Ramalwa N, Sekwadi P, Ntshoe G, Shonhiwa A, Essel V, Tau N, Smouse S, Ngomane HM, Disenyeng B, Page NA, Govender NP, Duse AG, Stewart R, Thomas T, Mahoney D, Tourdjman M, Disson O, Thouvenot P, Maury MM, Leclercq A, Lecuit M, Smith AM, Blumberg LH.	Outbreak of Listeriosis in South Africa Associated with Processed Meat	2020	10.1056/NEJMoa1907462	No analysis of antibiotic resistance genes
153.	Voronina, O. L.; Ryzhova, N. N.; Aksenova, E. I.; Kunda, M. S.; Kutuzova, A. V.; Karpova, T. I.; Yushina, Yu. K.; Tartakovsky, I. S.	Genetic Diversity of Listeria Detected in the Production Environment of Meat Processing	2023	10.3103/S0891416823010111	No analysis of antibiotic resistance genes
154.	Wambui J.; Cernela N.; Corti S.; Stephan R.	Comparative Genome Analysis and Phenotypic Characterization of Clostridium gasigenes CGAS001 Isolated From Chilled Vacuum-Packed Lamb Meat	2020	10.3389/fmicb.2020.02048	No analysis of antibiotic resistance genes
155.	Wambui, Joseph; Eshwar, Athmanya K.; Aalto-Araneda, Mariella; Pontinen, Anna; Stevens, Marc J. A.; Njage, Patrick M. K.; Tasara, Taurai	The Analysis of Field Strains Isolated From Food, Animal and Clinical Sources Uncovers Natural Mutations inListeria monocytogenesNisin Resistance Genes	2020	10.3389/fmicb.2020.549531	No analysis of antibiotic resistance genes
156.	Wang Y, Li X, Osmundson T, Shi L, Yan H.	Comparative Genomic Analysis of a Multidrug-Resistant Listeria monocytogenes ST477 Isolate	2019	10.1089/fpd.2018.2611	No analysis of antibiotic resistance genes
157.	Wang Y, Luo L, Li Q, Wang H, Wang Y, Sun H, Xu J, Lan R, Ye C.	Genomic dissection of the most prevalent Listeria monocytogenes clone, sequence type ST87, in China	2019	10.1186/s12864-019-6399-1	No analysis of antibiotic resistance genes
158.	Wang, Yan; Luo, Lijuan; Ji, Shunshi; Li, Qun; Wang, Hong; Zhang, Zhendong; Mao, Pan; Sun, Hui; Li, Lingling; Wang, Yiqian; Xu, Jianguo; Lan, Ruiting; Ye, Changyun	Dissecting Listeria monocytogenes Persistent Contamination in a Retail Market Using Whole-Genome Sequencing	2022	10.1128/spectrum.00185-22	No analysis of antibiotic resistance genes
159.	Wu, Jialun; McAuliffe, Olivia; O'Byrne, Conor P.	Manganese uptake mediated by the NRAMP-type transporter MntH is required for acid tolerance in Listeria monocytogenes	2023	10.1016/j.ijfoodmicro.2023.110238	No analysis of antibiotic resistance genes
160.	Wu, Jialun; NicAogain, Kerrie; McAuliffe, Olivia; Jordan, Kieran; O'Byrne, Conor	Phylogenetic and Phenotypic Analyses of a Collection of Food and Clinical Listeria monocytogenes Isolates Reveal Loss of Function of Sigma B from Several Clonal Complexes	2022	10.1128/aem.00051-22	No analysis of antibiotic resistance genes
161.	Bechtel T.D.; Gibbons J.G.	Population Genomic Analysis of Listeria monocytogenes From Food Reveals Substrate-Specific Genome Variation	2021	10.3389/fmicb.2021.620033	No analysis of L. monocytogenes strains
162.	Beck B.R.; Park G.-S.; Lee Y.H.; Im S.; Jeong D.Y.; Kang J.	Whole genome analysis of lactobacillus plantarum strains isolated from kimchi and determination of probiotic properties to treat mucosal infections by Candida albicans and gardnerella vaginalis	2019	10.3389/fmicb.2019.00433	No analysis of L. monocytogenes strains
163.	Bedir E.; Ay H.; Kotil E.S.; Ozbek T.	Isolation, genomic characterization and biotechnological evaluation of lactobacilli strains from chicken gastrointestinal tract	2025	10.1016/j.micpath.2024.107142	No analysis of L. monocytogenes strains
164.	Chen, Yi; Simonetti, Tobin; Peter, Kari; Jin, Qing; Brown, Eric; LaBorde, Luke F.; Macarisin, Dumitru	Genetic Diversity of Listeria monocytogenes Isolated From Three Commercial Tree Fruit Packinghouses and Evidence of Persistent and Transient Contamination	2022	10.3389/fmicb.2021.756688	No analysis of L. monocytogenes strains
165.	Pavlovikj, Natasha; Gomes-Neto, Joao Carlos; Deogun, Jitender S.; Benson, Andrew K.	Systems-Based Approach for Optimization of Assembly-Free Bacterial MLST Mapping	2022	10.3390/life12050670	No analysis of L. monocytogenes strains
166.	Schmitz-Esser S.; Anast J.M.; Cortes B.W.	A Large-Scale Sequencing-Based Survey of Plasmids in Listeria monocytogenes Reveals Global Dissemination of Plasmids	2021	10.3389/fmicb.2021.653155	No analysis of L. monocytogenes strains
167.	Zhang, Jingrui; Liu, Zengbin; Li, Zhirong; Xu, Caihong; Wang, Hongbin; Yang, Rugang; Liu, Li	Clinical and Genomic Characteristics of a Clinical Listeria Monocytogenes ST120 Isolate Recovered from a Pregnant Woman	2024	10.2147/IDR.S446860	No analysis of L. monocytogenes strains
168.	Gana J.; Pierneef R.E.; Gcebe N.; Moerane R.; Adesiyun A.A.	Whole genome characterization of Listeria welshimeri isolates recovered from cattle abattoirs and retailers in Gauteng province in South Africa	2025	10.1007/s00003-025-01546-8	No analysis of L. monocytogenes strains
169.	Ayal D.I.; Cook P.W.; Campos D.L.; Brashears M.M.; den Bakker H.; Nightingale K.K.	Draft genome sequence of lactobacillus salivarius L28 isolated from ground beef	2017	10.1128/genomeA.00955-17	No analysis of L. monocytogenes strains
170.	Ayala, Diana I.; Cook, Peter W.; Franco, Jorge G.; Bugarel, Marie; Kottapalli, Kameswara R.; Loneragan, Guy H.; Brashears, Mindy M.; Nightingale, Kendra K.	A Systematic Approach to Identify and Characterize the Effectiveness and Safety of Novel Probiotic Strains to Control Foodborne Pathogens	2019	10.3389/fmicb.2019.01108	No analysis of L. monocytogenes strains
171.	Azevedo, Ines; Barbosa, Joana; Albano, Helena; Nogueira, Teresa; Teixeira, Paula	Lactic Acid Bacteria isolated from traditional and innovative alheiras as potential biocontrol agents	2024	10.1016/j.fm.2023.104450	No analysis of L. monocytogenes strains
172.	Aziz T.; Naveed M.; Jabeen K.; Shabbir M.A.; Sarwar A.; Zhennai Y.; Alharbi M.; Alshammari A.; Alasmari A.F.	Integrated genome based evaluation of safety and probiotic characteristics of Lactiplantibacillus plantarum YW11 isolated from Tibetan kefir	2023	10.3389/fmicb.2023.1157615	No analysis of L. monocytogenes strains
173.	Baillie, Vicky L.; Madhi, Shabir A.; Ahyong, Vida; Olwagen, Courtney P.	Metagenomic sequencing of post-mortem tissue samples for the identification of pathogens associated with neonatal deaths	2023	10.1038/s41467-023-40958-8	No analysis of L. monocytogenes strains
174.	Barbosa J, Albano H, Silva B, Almeida MH, Nogueira T, Teixeira P.	Characterization of a Lactiplantibacillus plantarum R23 Isolated from Arugula by Whole-Genome Sequencing and Its Bacteriocin Production Ability	2021	10.3390/ijerph18115515	No analysis of L. monocytogenes strains
175.	Bartsch, Lee Julia; Borowiak, Maria; Deneke, Carlus; Gruetzke, Josephine; Hammerl, Jens-Andre; Malorny, Burkhard; Szabo, Istvan; Alter, Thomas; Nguyen, Kim Katherine; Fischer, Jennie	Genetic characterization of a multidrug-resistant Salmonella enterica serovar Agona isolated from a dietary supplement in Germany	2023	10.3389/fmicb.2023.1284929	No analysis of L. monocytogenes strains
176.	Berdejo, Daniel; Merino, Natalia; Pagan, Elisa; Garcia-Gonzalo, Diego; Pagan, Rafael	Genetic Variants and Phenotypic Characteristics of Salmonella Typhimurium-Resistant Mutants after Exposure to Carvacrol	2020	10.3390/microorganisms8060937	No analysis of L. monocytogenes strains
177.	Boby F.; Bhuiyan MdN.H.; Saha B.K.; Dey S.S.; Saha A.K.; Islam Md.J.; Bashera M.A.; Moulick S.P.; Jahan F.; Asad Uz Zaman Md.; Chowdhury S.F.; Naser S.R.; Khan Md.S.; Sarkar Md.M.H.	In silico exploration of Serratia sp. BRL41 genome for detecting prodigiosin Biosynthetic Gene Cluster (BGC) and in vitro antimicrobial activity assessment of secreted prodigiosin	2023	10.1371/journal.pone.0294054	No analysis of L. monocytogenes strains
178.	Bokma J.; Vereecke N.; De Bleecker K.; Callens J.; Ribbens S.; Nauwynck H.; Haesebrouck F.; Theuns S.; Boyen F.; Pardon B.	Phylogenomic analysis of Mycoplasma bovis from Belgian veal, dairy and beef herds	2020	10.1186/s13567-020-00848-z	No analysis of L. monocytogenes strains
179.	Boulet M.L.; Isabelle C.; Guay I.; Brouillette E.; Langlois J.-P.; Jacques P.-É.; Rodrigue S.; Brzezinski R.; Beauregard P.B.; Bouarab K.; Boyapelly K.; Boudreault P.-L.; Marsault É.; Malouin F.	Tomatidine is a lead antibiotic molecule that targets staphylococcus aureus ATP Synthase subunit C	2018	10.1128/AAC.02197-17	No analysis of L. monocytogenes strains
180.	Brooks M.R.; Padilla-Vélez L.; Khan T.A.; Qureshi A.A.; Pieper J.B.; Maddox C.W.; Tauqeer Alam Md.	Prophage-mediated disruption of genetic competence in staphylococcus pseudintermedius	2020	10.1128/mSystems.00684-19	No analysis of L. monocytogenes strains
181.	Buzzanca D.; Chiarini E.; Mania I.; Chiesa F.; Alessandria V.	Aureimonas altamirensis: First Isolation from a Chicken Slaughterhouse in Italy Followed by Genotype and Phenotype Evaluations	2023	10.3390/microbiolres14030089	No analysis of L. monocytogenes strains
182.	Cadel-Six S.; Cherchame E.; Douarre P.-E.; Tang Y.; Felten A.; Barbet P.; Litrup E.; Banerji S.; Simon S.; Pasquali F.; Gourmelon M.; Mensah N.; Borowiak M.; Mistou M.-Y.; Petrovska L.	The Spatiotemporal Dynamics and Microevolution Events That Favored the Success of the Highly Clonal Multidrug-Resistant Monophasic Salmonella Typhimurium Circulating in Europe	2021	10.3389/fmicb.2021.651124	No analysis of L. monocytogenes strains
183.	Carroll L.M.; Pierneef R.; Mathole M.; Matle I.	Genomic Characterization of Endemic and Ecdemic Non-typhoidal Salmonella enterica Lineages Circulating Among Animals and Animal Products in South Africa	2021	10.3389/fmicb.2021.748611	No analysis of L. monocytogenes strains
184.	Cheruvari A.; Kammara R.	Genomic Characterization and Probiotic Properties of Lactiplantibacillus pentosus Isolated from Fermented Rice	2024	10.1007/s12602-024-10378-1	No analysis of L. monocytogenes strains
185.	Choyam S.; Jain P.M.; Kammara R.	Characterization of a Potent New-Generation Antimicrobial Peptide of Bacillus	2021	10.3389/fmicb.2021.710741	No analysis of L. monocytogenes strains
186.	Chung The H, Rabaa MA, Pham Thanh D, De Lappe N, Cormican M, Valcanis M, Howden BP, Wangchuk S, Bodhidatta L, Mason CJ, Nguyen Thi Nguyen T, Vu Thuy D, Thompson CN, Phu Huong Lan N, Voong Vinh P, Ha Thanh T, Turner P, Sar P, Thwaites G, Thomson NR, Holt KE, Baker S.	South Asia as a Reservoir for the Global Spread of Ciprofloxacin-Resistant Shigella sonnei: A Cross-Sectional Study	2016	10.1371/journal.pmed.1002055	No analysis of L. monocytogenes strains
187.	Coleman A.; Håkansson A.; Grahn Håkansson E.; Cottrell K.; Bialasiewicz S.; Zaugg J.; Cervin A.	In vitro Inhibition of respiratory pathogens by lactobacillus and alpha haemolytic streptococci from Aboriginal and Torres Strait Islander children	2022	10.1111/jam.15320	No analysis of L. monocytogenes strains
188.	Colombini L.; Santoro F.; Tirziu M.; Lazzeri E.; Morelli L.; Pozzi G.; Iannelli F.	The mobilome of Lactobacillus crispatus M247 includes two novel genetic elements: Tn7088 coding for a putative bacteriocin and the siphovirus prophage ΦM247	2023	10.1099/mgen.0.001150	No analysis of L. monocytogenes strains
189.	Conte A.L.; Brunetti F.; Marazzato M.; Longhi C.; Maurizi L.; Raponi G.; Palamara A.T.; Grassi S.; Conte M.P.	Atopic dermatitis-derived Staphylococcus aureus strains: what makes them special in the interplay with the host	2023	10.3389/fcimb.2023.1194254	No analysis of L. monocytogenes strains
190.	Cozma A.P.; Rimbu C.M.; Zendri F.; Maciuca I.E.; Timofte D.	Clonal Dissemination of Extended-Spectrum Cephalosporin-Resistant Enterobacterales between Dogs and Humans in Households and Animal Shelters of Romania	2022	10.3390/antibiotics11091242	No analysis of L. monocytogenes strains
191.	Culjak, Nina; Bellich, Barbara; Pedroni, Alice; Butorac, Katarina; Pavunc, Andreja Lebos; Novak, Jasna; Banic, Martina; Suskovic, Jagoda; Cescutti, Paola; Kos, Blazenka	Limosilactobacillus fermentum strains MC1 and D12: Functional properties and exopolysaccharides characterization	2024	10.1016/j.ijbiomac.2024.133215	No analysis of L. monocytogenes strains
192.	Davanzo E.F.A.; Dos Santos R.L.; De Lemos Castro V.H.; Palma J.M.; Pribul B.R.; Dallago B.S.L.; Fuga B.; Medeiros M.; De Almeida S.S.T.; Da Costa H.M.B.; Dos Prazeres Rodrigues D.; Lincopan N.; Perecmanis S.; Santana A.P.	Molecular characterization of Salmonella spp. and Listeria monocytogenes strains from biofilms in cattle and poultry slaughterhouses located in the federal District and State of Goiás, Brazil	2021	10.1371/journal.pone.0259687	No analysis of L. monocytogenes strains
193.	Davis S.E.; Hart M.T.; Braza R.E.D.; Perry A.A.; Vega L.A.; Le Breton Y.S.; McIver K.S.	The PdxR-PdxKU locus involved in vitamin B6 salvage is important for group A streptococcal resistance to neutrophil killing and survival in human blood	2024	10.1128/spectrum.01609-24	No analysis of L. monocytogenes strains
194.	Deng, Aiping; Li, Xuan; Fan, Xiaoxing; Li, Yajie; Han, Yelin; Guan, Tianzhu; Wang, Shuo; Zhu, Guoqiang; Yang, Zhenquan; Zhou, Wenyuan	Rapid and interference-resistant colorimetric detection of viable Staphylococcus aureus in food using a broad host range phage SapYZU04 and MnFeO nanozyme	2025	10.1016/j.foodcont.2024.111101	No analysis of L. monocytogenes strains
195.	Díaz-Formoso L.; Contente D.; Feito J.; Hernández P.E.; Borrero J.; Muñoz-Atienza E.; Cintas L.M.	Genomic Sequence of Streptococcus salivarius MDI13 and Latilactobacillus sakei MEI5: Two Promising Probiotic Strains Isolated from European Hakes (Merluccius merluccius, L.)	2024	10.3390/vetsci11080365	No analysis of L. monocytogenes strains
196.	Djeghout B.; Le-Viet T.; Martins L.O.; Savva G.M.; Evans R.; Baker D.; Page A.; Elumogo N.; Wain J.; Janecko N.	Capturing clinically relevant Campylobacter attributes through direct whole genome sequencing of stool	2024	10.1099/mgen.0.001284	No analysis of L. monocytogenes strains
197.	Dou X.; Liu Y.; Li Z.; Panagou E.Z.; Zhang H.; Zhu H.; Dong Q.	Whole-genome analysis of stress resistance-related genes in Listeria monocytogenes	2024	10.1016/j.lwt.2024.117027	No analysis of L. monocytogenes strains
198.	Eger E.; Domke M.; Heiden S.E.; Paditz M.; Balau V.; Huxdorff C.; Zimmermann D.; Homeier-Bachmann T.; Schaufler K.	Highly Virulent and Multidrug-Resistant Escherichia coli Sequence Type 58 from a Sausage in Germany	2022	10.3390/antibiotics11081006	No analysis of L. monocytogenes strains
199.	Fajardo-Lubián A.; Ben Zakour N.L.; Agyekum A.; Qi Q.; Iredell J.R.	Host adaptation and convergent evolution increases antibiotic resistance without loss of virulence in a major human pathogen	2019	10.1371/journal.ppat.1007218	No analysis of L. monocytogenes strains
200.	Favaro L.; Campanaro S.; Fugaban J.I.I.; Treu L.; Jung E.S.; d’Ovidio L.; de Oliveira D.P.; Liong M.-T.; Ivanova I.V.; Todorov S.D.	Genomic, metabolomic, and functional characterisation of beneficial properties of Pediococcus pentosaceus ST58, isolated from human oral cavity	2023	10.3920/BM2022.0067	No analysis of L. monocytogenes strains
201.	Fei, Yongtao; Li, Li; Zheng, Yin; Liu, Dongmei; Zhou, Quanxing; Fu, Liang	Characterization of Lactobacillus amylolyticus L6 as potential probiotics based on genome sequence and corresponding phenotypes	2018	10.1016/j.lwt.2017.12.028	No analysis of L. monocytogenes strains
202.	Fiedler, S.; Bender, J. K.; Klare, I.; Halbedel, S.; Grohmann, E.; Szewzyk, U.; Werner, G.	Tigecycline resistance in clinical isolates of Enterococcus faecium is mediated by an upregulation of plasmid-encoded tetracycline determinants tet(L) and tet(M)	2016	10.1093/jac/dkv420	No analysis of L. monocytogenes strains
203.	Fong, Karen; Mu, Kaiwen; Rheault, Jean-Guillaume; Levesque, Roger C.; Kitts, David D.; Delaquis, Pascal; Goodridge, Lawrence; Wang, Siyun	Bacteriophage-Insensitive Mutants of Antimicrobial-Resistant Salmonella Enterica are Altered in their Tetracycline Resistance and Virulence in Caco-2 Intestinal Cells	2020	10.3390/ijms21051883	No analysis of L. monocytogenes strains
204.	Fu J.; Li Y.; Zhao L.; Wu C.; He Z.	Characterization and Genomic Analysis of a Bacteriophage with Potential in Lysing Vibrio alginolyticus	2023	10.3390/v15010135	No analysis of L. monocytogenes strains
205.	Fu, Xiaomei; Lyu, Lin; Wang, Yue; Zhang, Yan; Guo, Xiaokui; Chen, Qian; Liu, Chang	Safety assessment and probiotic characteristics of Enterococcus lactis JDM1	2022	10.1016/j.micpath.2021.105380	No analysis of L. monocytogenes strains
206.	Garin-Murguialday N.; Espina L.; Virto R.; Pagán R.	Lactic Acid Bacteria and Bacillus subtilis as Potential Protective Cultures for Biopreservation in the Food Industry	2024	10.3390/app14104016	No analysis of L. monocytogenes strains
207.	Geldart K, Kaznessis YN.	Characterization of Class IIa Bacteriocin Resistance in Enterococcus faecium	2017	10.1128/AAC.02033-16	No analysis of L. monocytogenes strains
208.	Gizachew S.; Engidawork E.	Genomic Characterization of Lactiplantibacillus plantarum Strains: Potential Probiotics from Ethiopian Traditional Fermented Cottage Cheese	2024	10.3390/genes15111389	No analysis of L. monocytogenes strains
209.	Godinez-Oviedo, Angelica; Arvizu-Medrano, Sofia M.; Bowman, John P.; Tamplin, Mark L.; Garces-Vega, Francisco J.; Cabrera-Diaz, Elisa; Gomez-Baltazar, Adrian; Hernandez-Iturriaga, Montserrat	Linking intraspecies variability of Salmonella enterica isolates under acidic conditions to genotype	2024	10.1111/1750-3841.17362	No analysis of L. monocytogenes strains
210.	Goel A.; Halami P.M.	Safety assessment of probiotic Lactiplantibacillus plantarum MCC5231 and its persistence in gastrointestinal tract	2024	10.1016/j.micpath.2024.106824	No analysis of L. monocytogenes strains
211.	Gonçalves C.; Silveira L.; Rodrigues J.; Furtado R.; Ramos S.; Nunes A.; Pista Â.	Phenotypic and Genotypic Characterization of Escherichia coli and Salmonella spp. Isolates from Pigs at Slaughterhouse and from Commercial Pork Meat in Portugal	2024	10.3390/antibiotics13100957	No analysis of L. monocytogenes strains
212.	Grosser, Melinda R.; Paluscio, Elyse; Thurlow, Lance R.; Dillon, Marcus M.; Cooper, Vaughn S.; Kawula, Thomas H.; Richardson, Anthony R.	Genetic requirements for Staphylococcus aureus nitric oxide resistance and virulence	2018	10.1371/journal.ppat.1006907	No analysis of L. monocytogenes strains
213.	Guzman-Otazo J.; Joffré E.; Agramont J.; Mamani N.; Jutkina J.; Boulund F.; Hu Y.O.O.; Jumilla-Lorenz D.; Farewell A.; Larsson D.G.J.; Flach C.-F.; Iñiguez V.; Sjöling A.	Conjugative transfer of multi-drug resistance IncN plasmids from environmental waterborne bacteria to Escherichia coli	2022	10.3389/fmicb.2022.997849	No analysis of L. monocytogenes strains
214.	Hernández-García M.; Sánchez-López J.; Martínez-García L.; Becerra-Aparicio F.; Morosini M.I.; Ruiz-Garbajosa P.; Cantón R.	Emergence of the new kpc-49 variant conferring an esbl phenotype with resistance to ceftazidime-avibactam in the st131-h30r1 escherichia coli high-risk clone	2021	10.3390/pathogens10010067	No analysis of L. monocytogenes strains
215.	Hirsch, Rolf; Wiesner, Jochen; Bauer, Armin; Marker, Alexander; Vogel, Heiko; Hammann, Peter Eugen; Vilcinskas, Andreas	Antimicrobial Peptides from Rat-Tailed Maggots of the Drone Fly Eristalis tenax Show Potent Activity against Multidrug-Resistant Gram-Negative Bacteria	2020	10.3390/microorganisms8050626	No analysis of L. monocytogenes strains
216.	Ho V.T.T.; Lo R.; Bansal N.; Turner M.S.	Characterisation of Lactococcus lactis isolates from herbs, fruits and vegetables for use as biopreservatives against Listeria monocytogenes in cheese	2018	10.1016/j.foodcont.2017.09.036	No analysis of L. monocytogenes strains
217.	Huang, En; Yousef, Ahmed E.	Biosynthesis of paenibacillin, a lantibiotic with N-terminal acetylation, by Paenibacillus polymyxa	2015	10.1016/j.micres.2015.08.001	No analysis of L. monocytogenes strains
218.	Huang, Feiyun; Zhao, Yanni; Hou, Yusen; Yang, Yu; Yue, Bisong; Zhang, Xiuyue	Unraveling the antimicrobial potential of Lactiplantibacillus plantarum strains TE0907 and TE1809 sourced from Bufo gargarizans: advancing the frontier of probiotic-based therapeutics	2024	10.3389/fmicb.2024.1347830	No analysis of L. monocytogenes strains
219.	Jhandai, Punit; Mittal, Dinesh; Gupta, Renu; Kumar, Manesh; Khurana, Rajesh	Therapeutics and prophylactic efficacy of novel lytic Escherichia phage vB_EcoS_PJ16 against multidrug-resistant avian pathogenic E. coli using in vivo study	2024	10.1007/s10123-023-00420-7	No analysis of L. monocytogenes strains
220.	Keller, Anja P.; Huemer, Markus; Chang, Chun-Chi; Shambat, Srikanth Mairpady; Bjurnemark, Caroline; Oberortner, Nicole; Santschi, Michaela V.; Zinsli, Lea V.; Rohrig, Christian; Sobieraj, Anna M.; Shen, Yang; Eichenseher, Fritz; Zinkernagel, Annelies S.; Loessner, Martin J.; Schmelcher, Mathias	Systemic application of bone-targeting peptidoglycan hydrolases as a novel treatment approach for staphylococcal bone infection	2023	10.1128/mbio.01830-23	No analysis of L. monocytogenes strains
221.	Kim D.H.; Kim S.-A.; Jo N.G.; Bae J.-H.; Nguyen M.T.; Jo Y.M.; Han N.S.	Phenotypic and genomic analyses of bacteriocin-producing probiotic Enterococcus faecium EFEL8600 isolated from Korean soy-meju	2023	10.3389/fmicb.2023.1237442	No analysis of L. monocytogenes strains
222.	Kim S.; Son B.; Kim Y.; Kim H.; Nam G.; Shin H.; Ryu S.	Targeted dual-receptor phage cocktail against Cronobacter sakazakii: insights into phage-host interactions and resistance mechanisms	2024	10.3389/fmicb.2024.1468686	No analysis of L. monocytogenes strains
223.	Kirchner M.; Nunez-Garcia J.; Duggett N.; Gosling R.J.; Anjum M.F.	Use of transcriptomics and genomics to assess the effect of disinfectant exposure on the survival and resistance of Escherichia coli O157:H7, a human pathogen	2024	10.3389/fmicb.2024.1477683	No analysis of L. monocytogenes strains
224.	Kuek, Maryanne; McLean, Sarah K.; Palombo, Enzo A.	Control of Escherichia coli in Fresh-Cut Mixed Vegetables Using a Combination of Bacteriophage and Carvacrol	2023	10.3390/antibiotics12111579	No analysis of L. monocytogenes strains
225.	Le Roes-Hill M.; Durrell K.; Prins A.; Meyers P.R.	Streptosporangium minutum sp. nov., isolated from garden soil exposed to microwave radiation	2018	10.1038/s41429-018-0036-0	No analysis of L. monocytogenes strains
226.	Lee S.; Parsons C.; Chen Y.; Hanafy Z.; Brown E.; Kathariou S.	Identification and characterization of a novel genomic island harboring cadmium and arsenic resistance genes in listeria welshimeri	2021	10.3390/biom11040560	No analysis of L. monocytogenes strains
227.	Li M, Yan S, Fanning S, Li F, Xu J.	Whole Genome Analysis of Three Multi-Drug Resistant Listeria innocua and Genomic Insights Into Their Relatedness With Resistant Listeria monocytogenes	2021	10.3389/fmicb.2021.694361	No analysis of L. monocytogenes strains
228.	Li M.; Azad M.A.K.; Thompson P.E.; Roberts K.D.; Velkov T.; Zhu Y.; Li J.	Transcriptomic Responses to Polymyxin B and Analogues in Human Kidney Tubular Cells	2023	10.3390/antibiotics12020415	No analysis of L. monocytogenes strains
229.	Lianou, Daphne T.; Skoulakis, Anargyros; Michael, Charalambia K.; Katsarou, Eleni I.; Chatzopoulos, Dimitris C.; Solomakos, Nikolaos; Tsilipounidaki, Katerina; Florou, Zoe; Cripps, Peter J.; Katsafadou, Angeliki I.; Vasileiou, Natalia G. C.; Dimoveli, Konstantina S.; Bourganou, Maria V.; Liagka, Dimitra V.; Papatsiros, Vasileios G.; Kontou, Panagiota I.; Mavrogianni, Vasia S.; Caroprese, Mariange…	Isolation of Listeria ivanovii from Bulk-Tank Milk of Sheep and Goat Farms-From Clinical Work to Bioinformatics Studies: Prevalence, Association with Milk Quality, Antibiotic Susceptibility, Predictors, Whole Genome Sequence and Phylogenetic Relationships	2022	10.3390/biology11060871	No analysis of L. monocytogenes strains
230.	Liu, Shanna; Liu, Yongjun; Takala, Timo M.; Zhang, Pingping; Wang, Suhua	Phenotypic comparison and DNA sequencing analysis of a wild -type and a pediocin-resistant mutant of Listeria ivanovii	2020	10.1016/j.resmic.2020.02.004	No analysis of L. monocytogenes strains
231.	Lu, Yun-hui; Liang, Wan-shi; Wang, Rui; Liang, Qi-chun; Zeng, Xin-An; Huang, Yan-yan	Assessment of the safety and probiotic properties of Lactiplantibacillus plantarum HYY-DB9 based on comprehensive genomic and phenotypic analysis	2024	10.1016/j.lwt.2024.116386	No analysis of L. monocytogenes strains
232.	Mahittikon J.; Thitiprasert S.; Thongchul N.; Tanaka N.; Shiwa Y.; Chamroensaksri N.; Tanasupawat S.	Characterization of L-(+)-Lactic Acid Producing Weizmannia coagulans Strains from Tree Barks and Probiogenomic Evaluation of BKMTCR2-2	2023	10.48022/mbl.2308.08008	No analysis of L. monocytogenes strains
233.	Mangieri N.; Picozzi C.; Cocuzzi R.; Foschino R.	Evaluation of a Potential Bacteriophage Cocktail for the Control of Shiga-Toxin Producing Escherichia coli in Food	2020	10.3389/fmicb.2020.01801	No analysis of L. monocytogenes strains
234.	Marcolefas E, Leung T, Okshevsky M, McKay G, Hignett E, Hamel J, Aguirre G, Blenner-Hassett O, Boyle B, Lévesque RC, Nguyen D, Gruenheid S, Whyte L.	Culture-Dependent Bioprospecting of Bacterial Isolates From the Canadian High Arctic Displaying Antibacterial Activity	2019	10.3389/fmicb.2019.01836	No analysis of L. monocytogenes strains
235.	Martín R.; Miquel S.; Benevides L.; Bridonneau C.; Robert V.; Hudault S.; Chain F.; Berteau O.; Azevedo V.; Chatel J.M.; Sokol H.; Bermúdez-Humarán L.; Thomas M.; Langella P.	Functional characterization of novel Faecalibacterium prausnitzii strains isolated from healthy volunteers: A step forward in the use of F. prausnitzii as a next-generation probiotic	2017	10.3389/fmicb.2017.01226	No analysis of L. monocytogenes strains
236.	Matto C.; D'Alessandro B.; Mota M.I.; Braga V.; Buschiazzo A.; Gianneechini E.; Varela G.; Rivero R.	Listeria innocua isolated from diseased ruminants harbour minor virulence genes of L. monocytogenes	2022	10.1002/vms3.710	No analysis of L. monocytogenes strains
237.	Melo L.D.R.; Brandão A.; Akturk E.; Santos S.B.; Azeredo J.	Characterization of a new Staphylococcus aureus Kayvirus harboring a lysin active against biofilms	2018	10.3390/v10040182	No analysis of L. monocytogenes strains
238.	Melo R.T.; Galvão N.N.; Guidotti-Takeuchi M.; Peres P.A.B.M.; Fonseca B.B.; Profeta R.; Azevedo V.A.C.; Monteiro G.P.; Brenig B.; Rossi D.A.	Molecular Characterization and Survive Abilities of Salmonella Heidelberg Strains of Poultry Origin in Brazil	2021	10.3389/fmicb.2021.674147	No analysis of L. monocytogenes strains
239.	Nawaz F.; Khan M.N.; Javed A.; Ahmed I.; Ali N.; Ali M.I.; Bakhtiar S.M.; Imran M.	Genomic and functional characterization of enterococcus mundtii QAUEM2808, isolated from artisanal fermented milk product dahi	2019	10.3389/fmicb.2019.00434	No analysis of L. monocytogenes strains
240.	Nesse L.L.; Osland A.M.; Asal B.; Mo S.S.	Evolution of antimicrobial resistance in E. coli biofilm treated with high doses of ciprofloxacin	2023	10.3389/fmicb.2023.1246895	No analysis of L. monocytogenes strains
241.	O'Connor, Michelle; O'Connor, Paula M.; Hourigan, David; Murray, Ellen; de Farias, Felipe Miceli; Field, Des; Hill, Colin; Ross, R. Paul	Screening canine sources for novel antimicrobials reveals the circular broad-spectrum bacteriocin, caledonicin, produced by Staphylococcus caledonicus	2024	10.3389/fmicb.2024.1470988	No analysis of L. monocytogenes strains
242.	O’Sullivan J.N.; O’Connor P.M.; Rea M.C.; O’Sullivan O.; Walsh C.J.; Healy B.; Mathur H.; Field D.; Hill C.; Paul Ross R.	Nisin J, a novel natural nisin variant, is produced by Staphylococcus capitis sourced from the human skin microbiota	2020	10.1128/JB.00639-19	No analysis of L. monocytogenes strains
243.	Oliveira, Francielly Soares; Rodrigues, Rafaela da Silva; de Carvalho, Antonio Fernandes; Nero, Luis Augusto	Genomic Analyses of Pediococcus pentosaceus ST65ACC, a Bacteriocinogenic Strain Isolated from Artisanal Raw-Milk Cheese	2023	10.1007/s12602-021-09894-1	No analysis of L. monocytogenes strains
244.	Oluwarinde, Bukola Opeyemi; Ajose, Daniel Jesuwenu; Abolarinwa, Tesleem Olatunde; Montso, Peter Kotsoana; Du Preez, Ilse; Njom, Henry Akum; Ateba, Collins Njie	Safety Properties of Escherichia coli O157:H7 Specific Bacteriophages: Recent Advances for Food Safety	2023	10.3390/foods12213989	No analysis of L. monocytogenes strains
245.	Olvera-Garcia, Myrna; Sanchez-Flores, Alejandro; Quirasco Baruch, Maricarmen	Genomic and functional characterisation of two Enterococcus strains isolated from Cotija cheese and their potential role in ripening	2018	10.1007/s00253-018-8765-3	No analysis of L. monocytogenes strains
246.	Oyejobi G.K.; Zhang X.; Xiong D.; Xue H.; Shi M.; Yang H.; Wei H.	Phage–Bacterial Interaction Alters Phenotypes Associated with Virulence in Acinetobacter baumannii	2024	10.3390/v16050743	No analysis of L. monocytogenes strains
247.	Pannullo, Anthony G.; Zbylicki, Brianne R.; Ellermeier, Craig D.	Identification of DraRS in Clostridioides difficile, a Two-Component Regulatory System That Responds to Lipid II-Interacting Antibiotics	2023	10.1128/jb.00164-23	No analysis of L. monocytogenes strains
248.	Parry-Hanson Kunadu A.; Holmes M.; Miller E.L.; Grant A.J.	Microbiological quality and antimicrobial resistance characterization of Salmonella spp. in fresh milk value chains in Ghana	2018	10.1016/j.ijfoodmicro.2018.04.025	No analysis of L. monocytogenes strains
249.	Pavlatou, Chrysoula; Nikolaou, Anastasios; Prapa, Ioanna; Tegopoulos, Konstantinos; Plesssas, Stavros; Grigoriou, Maria E.; Bezirtzoglou, Eugenia; Kourkoutas, Yiannis	Effect of Immobilized Pediococcus acidilactici ORE5 Cells on Pistachio Nuts on the Functional Regulation of the Novel Katiki Domokou-Type Cheese Microbiome	2023	10.3390/app13148047	No analysis of L. monocytogenes strains
250.	Phothaworn, Preeda; Supokaivanich, Rattaya; Lim, Jiali; Klumpp, Jochen; Imam, Mohammed; Kutter, Elizabeth; Galyov, Edouard E.; Dunne, Matthew; Korbsrisate, Sunee	Development of a broad-spectrum Salmonella phage cocktail containing Viunalike and Jerseylike viruses isolated from Thailand	2020	10.1016/j.fm.2020.103586	No analysis of L. monocytogenes strains
251.	Pownall W.R.; Imhof D.; Trigo N.F.; Ganal-Vonarburg S.C.; Plattet P.; Monney C.; Forterre F.; Hemphill A.; Oevermann A.	Safety of a Novel Listeria monocytogenes-Based Vaccine Vector Expressing NcSAG1 (Neospora caninum Surface Antigen 1)	2021	10.3389/fcimb.2021.675219	No analysis of L. monocytogenes strains
252.	Ramadan, Hazem; Al-Ashmawy, Maha; Soliman, Ahmed M. M.; Elbediwi, Mohammed; Sabeq, Islam; Yousef, Mona; Algammal, Abdelazeem M. M.; Hiott, Lari M. M.; Berrang, Mark E. E.; Frye, Jonathan G. G.; Jackson, Charlene R. R.	Whole-genome sequencing of Listeria innocua recovered from retail milk and dairy products in Egypt	2023	10.3389/fmicb.2023.1160244	No analysis of L. monocytogenes strains
253.	Ramiro, Ricardo S.; Costa, Henrique; Gordo, Isabel	Macrophage adaptation leads to parallel evolution of genetically diverse Escherichia coli small-colony variants with increased fitness in vivo and antibiotic collateral sensitivity	2016	10.1111/eva.12397	No analysis of L. monocytogenes strains
254.	Ramsay J.P.; Parahitiyawa N.; Mowlaboccus S.; Mullally C.A.; Yee N.W.T.; Shoby P.; Colombi E.; Tan H.-L.; Pearson J.C.; Coombs G.W.	Genomic characterization of a unique Panton–Valentine leucocidin-positive community-associated methicillin-resistant Staphylococcus aureus lineage increasingly impacting on Australian indigenous communities	2023	10.1099/mgen.0.001172	No analysis of L. monocytogenes strains
255.	Rasmussen, Bastian Barker; Grotkjaer, Torben; D'Alvise, Paul W.; Yin, Guangliang; Zhang, Faxing; Bunk, Boyke; Sproer, Cathrin; Bentzon-Tilia, Mikkel; Gram, Lone	Vibrio anguillarum Is Genetically and Phenotypically Unaffected by Long-Term Continuous Exposure to the Antibacterial Compound Tropodithietic Acid	2016	10.1128/AEM.01047-16	No analysis of L. monocytogenes strains
256.	Ren Q, Zhang M, Xue R, Liu T, Yang Z, Yang Z.	Purification and characterization of a novel low-molecular-weight antimicrobial peptide produced by Lactiplantibacillus plantarum NMGL2	2023	10.1016/j.ijbiomac.2023.125932	No analysis of L. monocytogenes strains
257.	Richter L.; du Plessis E.M.; Duvenage S.; Allam M.; Ismail A.; Korsten L.	Whole Genome Sequencing of Extended-Spectrum- and AmpC- β-Lactamase-Positive Enterobacterales Isolated From Spinach Production in Gauteng Province, South Africa	2021	10.3389/fmicb.2021.734649	No analysis of L. monocytogenes strains
258.	Ronkainen A.; Khan I.; Satokari R.	Pathogen exclusion from intestinal mucus and antimicrobial susceptibility of Bifidobacterium spp. strains from fecal donors	2024	10.20517/mrr.2024.43	No analysis of L. monocytogenes strains
259.	Salamandane A, Leech J, Almeida R, Silva C, Crispie F, Cotter PD, Malfeito-Ferreira M, Brito L.	Metagenomic analysis of the bacterial microbiome, resistome and virulome distinguishes Portuguese Serra da Estrela PDO cheeses from similar non-PDO cheeses: An exploratory approach	2024	10.1016/j.foodres.2024.114556	No analysis of L. monocytogenes strains
260.	Sanz-García F.; Hernando-Amado S.; Martínez J.L.	Mutational evolution of Pseudomonas aeruginosa resistance to ribosome-targeting antibiotics	2018	10.3389/fgene.2018.00451	No analysis of L. monocytogenes strains
261.	Sirichoat A.; Flórez A.B.; Vázquez L.; Buppasiri P.; Panya M.; Lulitanond V.; Mayo B.	Antibiotic Resistance-Susceptibility Profiles of Enterococcus faecalis and Streptococcus spp. From the Human Vagina, and Genome Analysis of the Genetic Basis of Intrinsic and Acquired Resistances	2020	10.3389/fmicb.2020.01438	No analysis of L. monocytogenes strains
262.	Souder K.; Beatty E.J.; McGovern S.C.; Whaby M.; Young E.; Pancake J.; Weekley D.; Rice J.; Primerano D.A.; Denvir J.; Horzempa J.; Schmitt D.M.	Role of dipA and pilD in francisella tularensis susceptibility to Resazurin	2021	10.3390/antibiotics10080992	No analysis of L. monocytogenes strains
263.	Speck, Stephanie; Wenke, Cindy; Fessler, Andrea T.; Kacza, Johannes; Geber, Franziska; Scholtzek, Anissa D.; Hanke, Dennis; Eichhorn, Inga; Schwarz, Stefan; Rosolowski, Maciej; Truyen, Uwe	Borderline resistance to oxacillin in Staphylococcus aureus after treatment with sub -lethal sodium hypochlorite concentrations	2020	10.1016/j.heliyon.2020.e04070	No analysis of L. monocytogenes strains
264.	Szabó Á.; Jerzsele Á.; Kovács L.; Kerek Á.	Antimicrobial Susceptibility Profiles of Commensal Staphylococcus spp. Isolates from Chickens in Hungarian Poultry Farms Between 2022 and 2023	2025	10.3390/antibiotics14010103	No analysis of L. monocytogenes strains
265.	Tenea G.N.; Ascanta P.	Bioprospecting of Ribosomally Synthesized and Post-translationally Modified Peptides Through Genome Characterization of a Novel Probiotic Lactiplantibacillus plantarum UTNGt21A Strain: A Promising Natural Antimicrobials Factory	2022	10.3389/fmicb.2022.868025	No analysis of L. monocytogenes strains
266.	Toennies, Hauke; Heep, Axel; Herrmann, Joerg; Lange, Matthias; Mellmann, Alexander; Hamprecht, Axel	Investigating environmental transmission to resolve a Bacillus cereus group outbreak in a neonatal intensive care unit using core genome multilocus sequence typing	2024	10.1186/s13756-023-01359-0	No analysis of L. monocytogenes strains
267.	Tymoszewska, Aleksandra; Diep, Dzung B.; Aleksandrzak-Piekarczyk, Tamara	The extracellular loop of Man-PTS subunit IID is responsible for the sensitivity of Lactococcus garvieae to garvicins A, B and C	2018	10.1038/s41598-018-34087-2	No analysis of L. monocytogenes strains
268.	Usein C.-R.; Oprea M.; Ciontea A.S.; Dinu S.; Cristea D.; Zota L.C.; Kotila S.	A snapshot of the genetic diversity of salmonella enteritidis population involved in human infections in romania taken in the european epidemiological context	2021	10.3390/pathogens10111490	No analysis of L. monocytogenes strains
269.	Vallier M.; Suwandi A.; Ehrhardt K.; Belheouane M.; Berry D.; Čepić A.; Galeev A.; Johnsen J.M.; Grassl G.A.; Baines J.F.	Pathometagenomics reveals susceptibility to intestinal infection by Morganella to be mediated by the blood group-related B4galnt2 gene in wild mice	2023	10.1080/19490976.2022.2164448	No analysis of L. monocytogenes strains
270.	Vieira T.R.; Sambrano G.E.; Da Silva N.M.V.; Vasconcelos P.C.; De Oliveira E.F.C.; De Oliveira C.J.B.; Cibulski S.P.; Cardoso M.	In-depth genomic characterization of a meropenem-nonsusceptible pseudomonas otitidis strain contaminating chicken carcass	2020	10.22456/1679-9216.103176	No analysis of L. monocytogenes strains
271.	Vitale G.A.; Sciarretta M.; Palma Esposito F.; January G.G.; Giaccio M.; Bunk B.; Spröer C.; Bajerski F.; Power D.; Festa C.; Monti M.C.; D'Auria M.V.; De Pascale D.	Genomics-Metabolomics Profiling Disclosed Marine Vibrio spartinae 3.6 as a Producer of a New Branched Side Chain Prodigiosin	2020	10.1021/acs.jnatprod.9b01159	No analysis of L. monocytogenes strains
272.	Wang, Dan; Fletcher, Graham C.; On, Stephen L. W.; Palmer, Jon S.; Gagic, Dragana; Flint, Steve H.	Biofilm formation, sodium hypochlorite susceptibility and genetic diversity of Vibrio parahaemolyticus	2023	10.1016/j.ijfoodmicro.2022.110011	No analysis of L. monocytogenes strains
273.	Wei G.; Wang D.; Wang T.; Wang G.; Chai Y.; Li Y.; Mei M.; Wang H.; Huang A.	Probiotic potential and safety properties of Limosilactobacillus fermentum A51 with high exopolysaccharide production	2025	10.3389/fmicb.2025.1498352	No analysis of L. monocytogenes strains
274.	Willems S.; Kampmeier S.; Bletz S.; Kossow A.; Köck R.; Kipp F.; Mellmann A.	Whole-genome sequencing elucidates epidemiology of nosocomial clusters of acinetobacter baumannii	2016	10.1128/JCM.00721-16	No analysis of L. monocytogenes strains
275.	Willis, Caroline; Jorgensen, Frieda; Cawthraw, Shaun; Aird, Heather; Lai, Sandra; Kesby, Michelle; Chattaway, Marie; Lock, Ioana; Quill, Emiline; Raykova, Gabriela	A survey of Salmonella, Escherichia coli, and antimicrobial resistance in frozen, part-cooked, breaded, or battered chicken products on retail sale in the UK	2023	10.1093/jambio/lxad093	No analysis of L. monocytogenes strains
276.	Wojcicki, Michal; Srednicka, Paulina; Blazejak, Stanislaw; Gientka, Iwona; Kowalczyk, Monika; Emanowicz, Paulina; Swider, Olga; Sokolowska, Barbara; Juszczuk-Kubiak, Edyta	Characterization and Genome Study of Novel Lytic Bacteriophages against Prevailing Saprophytic Bacterial Microflora of Minimally Processed Plant-Based Food Products	2021	10.3390/ijms222212460	No analysis of L. monocytogenes strains
277.	Wolden R.; Ovchinnikov K.V.; Venter H.J.; Oftedal T.F.; Diep D.B.; Cavanagh J.P.	The novel bacteriocin romsacin from Staphylococcus haemolyticus inhibits Gram-positive WHO priority pathogens	2023	10.1128/spectrum.00869-23	No analysis of L. monocytogenes strains
278.	Wong S.M.; Gawronski J.; Akerley B.J.	Copper Efflux System Required in Murine Lung Infection by Haemophilus influenzae Composed of a Canonical ATPase Gene and Tandem Chaperone Gene Copies	2023	10.1128/iai.00091-23	No analysis of L. monocytogenes strains
279.	Xue, Wenjiao; Liu, Chen; Liu, Yao; Ding, Hao; An, Chao; Zhang, Shizhe; Ma, Saijian; Zhang, Qiwen	Probiotic Evaluation of Lactiplantibacillus pentosus 68-1, a Rutin Conversion Strain Isolated from Jiangshui, by Genomic Analysis and Tests In Vitro	2024	10.3390/fermentation10020087	No analysis of L. monocytogenes strains
280.	Yang C.; Li Y.; Zuo L.; Jiang M.; Zhang X.; Xie L.; Luo M.; She Y.; Wang L.; Jiang Y.; Wu S.; Cai R.; Shi X.; Cui Y.; Wan C.; Hu Q.	Genomic Epidemiology and Antimicrobial Susceptibility Profile of Enterotoxigenic Escherichia coli From Outpatients With Diarrhea in Shenzhen, China, 2015–2020	2021	10.3389/fmicb.2021.732068	No analysis of L. monocytogenes strains
281.	Yesil, Mustafa; Huang, En; Yang, Xu; Yousef, Ahmed E.	Genomic analysis, culturing optimization, and characterization of Escherichia bacteriophage OSYSP, previously studied as effective pathogen control on fresh produce	2024	10.3389/fmicb.2024.1486333	No analysis of L. monocytogenes strains
282.	Zaghloul E.H.; Halfawy N.M.E.	Marine Pediococcus pentosaceus E3 Probiotic Properties, Whole-Genome Sequence Analysis, and Safety Assessment	2024	10.1007/s12602-024-10283-7	No analysis of L. monocytogenes strains
283.	Zając M.; Skarżyńska M.; Lalak A.; Iwan E.; Wasyl D.	Detection of Salmonella Mbandaka Carrying the blaCTX-M-8 Gene Located on IncI1 Plasmid Isolated from a Broiler Flock Environment	2024	10.3390/pathogens13090723	No analysis of L. monocytogenes strains
284.	Zarrella T.M.; Metzger D.W.; Bai G.	Stress suppressor screening leads to detection of regulation of cyclic di-AMP homeostasis by a Trk family effector protein in Streptococcus pneumoniae	2018	10.1128/JB.00045-18	No analysis of L. monocytogenes strains
285.	Zhang, Feng; Wu, Shi; Lei, Tao; Wu, Qingping; Zhang, Jumei; Huang, Jiahui; Dai, Jingsha; Chen, Moutong; Ding, Yu; Wang, Juan; Wei, Xianhu; Zhang, Youxiong	Presence and characterization of methicillin-resistant Staphylococcus aureus co-carrying the multidrug resistance genes cfr and lsa(E) in retail food in China	2022	10.1016/j.ijfoodmicro.2021.109512	No analysis of L. monocytogenes strains
286.	Zhao G.; Kempen P.J.; Shetty R.; Gu L.; Zhao S.; Ruhdal Jensen P.; Solem C.	Harnessing cross-resistance – Sustainable nisin production from low-value food side streams using a Lactococcus lactis mutant with higher nisin-resistance obtained after prolonged chlorhexidine exposure	2022	10.1016/j.biortech.2022.126776	No analysis of L. monocytogenes strains
287.	Zhao M.; Liu K.; Zhang Y.; Li Y.; Zhou N.; Li G.	Probiotic characteristics and whole-genome sequence analysis of Pediococcus acidilactici isolated from the feces of adult beagles	2023	10.3389/fmicb.2023.1179953	No analysis of L. monocytogenes strains
288.	Zhao R.; Du B.; Luo Y.; Xue F.; Wang H.; Qu D.; Han S.; Heilbronner S.; Zhao Y.	Antimicrobial and anti-biofilm activity of a thiazolidinone derivative against Staphylococcus aureus in vitro and in vivo	2024	10.1128/spectrum.02327-23	No analysis of L. monocytogenes strains
289.	Zhao, Hong-Zhe; Song, Qian-Jin; Guo, Hao; Liu, Chun-Yu; Yang, Chao; Li, Xin; Wang, Ya-Xin; Ma, Zi-Peng; Wang, Feng-Xue; Wen, Yong-Jun	Characterization of a Potential Probiotic Strain in Koumiss	2023	10.3390/fermentation9020087	No analysis of L. monocytogenes strains
290.	Zhou S.; Wang H.; Li H.; Yang Y.; Shi D.; Yang Z.; Yang D.; Chen T.; Li J.; Jin M.	Emergence of polymyxin-resistant Yersinia enterocolitica strains in natural aquatic environments	2025	10.1016/j.envpol.2024.125341	No analysis of L. monocytogenes strains
291.	Zhou X.; Wang Y.; Shinali T.S.; Gao B.; Yang R.; Li P.; Shang N.	Purification, characterization, and mechanistic studies of Gassericin GA-3.1: A novel class IIc bacteriocin produced by Lactobacillus gasseri LG145	2025	10.1016/j.ijbiomac.2025.139811	No analysis of L. monocytogenes strains
292.	Nyerges A.; Tomašič T.; Durcik M.; Revesz T.; Szili P.; Draskovits G.; Bogar F.; Skok Ž.; Zidar N.; Ilaš J.; Zega A.; Kikelj D.; Daruka L.; Kintses B.; Vasarhelyi B.; Foldesi I.; Kata D.; Welin M.; Kimbung R.; Focht D.; Mašič L.P.; Pal C.	Rational design of balanced dual-targeting antibiotics with limited resistance	2020	10.1371/journal.pbio.3000819	No analysis of L. monocytogenes strains
293.	Yu S.; Zhou Y.; Feng D.; Jiang Q.; Li T.; Jiang G.; Zhou Z.; Li H.	Whole genome sequence-based characterization of virulence and antimicrobial resistance gene profiles of Staphylococcus aureus isolated from food poisoning incidents in eastern China	2023	10.3389/fmicb.2023.1225472	No analysis of L. monocytogenes strains
294.	Álvarez-Molina A.; de Toro M.; Ruiz L.; López M.; Prieto M.; Alvarez-Ordóñez A.	Selection for antimicrobial resistance in foodborne pathogens through exposure to UV light and nonthermal atmospheric plasma decontamination techniques	2020	10.1128/AEM.00102-20	No use of NGS for analysis of L. monocytogenes
295.	Bland, Rebecca; Waite-Cusic, Joy; Weisberg, Alexandra J.; Riutta, Elizabeth R.; Chang, Jeff H.; Kovacevic, Jovana	Adaptation to a Commercial Quaternary Ammonium Compound Sanitizer Leads to Cross-Resistance to Select Antibiotics in Listeria monocytogenes Isolated From Fresh Produce Environments	2022	10.3389/fmicb.2021.782920	No use of NGS for analysis of L. monocytogenes
296.	Gu W.; Wang J.; Qin X.; Duan M.; Wang M.; Guan Y.; Xu X.	The performance of nanopore sequencing in rapid detection of pathogens and antimicrobial resistance genes in blood cultures	2025	10.1016/j.diagmicrobio.2025.116720	No use of NGS for analysis of L. monocytogenes
297.	Hall MB, Wick RR, Judd LM, Nguyen AN, Steinig EJ, Xie O, Davies M, Seemann T, Stinear TP, Coin L.	Benchmarking reveals superiority of deep learning variant callers on bacterial nanopore sequence data	2024	10.7554/eLife.98300	No use of NGS for analysis of L. monocytogenes
298.	Mattick J.S.A.; Bromley R.E.; Watson K.J.; Adkins R.S.; Holt C.I.; Lebov J.F.; Sparklin B.C.; Tyson T.S.; Rasko D.A.; Dunning Hotopp J.C.	Deciphering transcript architectural complexity in bacteria and archaea	2024	10.1128/mbio.02359-24	No use of NGS for analysis of L. monocytogenes
299.	Najar I.N.; Sherpa M.T.; Das S.; Das S.; Thakur N.	Diversity analysis and metagenomic insights into the antibiotic resistance and metal resistances among Himalayan hot spring bacteriobiome-insinuating inherent environmental baseline levels of antibiotic and metal tolerance	2020	10.1016/j.jgar.2020.03.026	No use of NGS for analysis of L. monocytogenes
300.	Nakamura A.; Komatsu M.	Performance evaluation of whole genome metagenomics sequencing with the MinION nanopore sequencer: Microbial community analysis and antimicrobial resistance gene detection	2023	10.1016/j.mimet.2023.106688	No use of NGS for analysis of L. monocytogenes
301.	Thakali, Astha; MacRae, Jean D.; Isenhour, Cindy; Blackmer, Travis	Composition and contamination of source separated food waste from different sources and regulatory environments	2022	10.1016/j.jenvman.2022.115043	No use of NGS for analysis of L. monocytogenes
302.	Blanchard, Adam M.; Billenness, Rosemarie; Warren, Jessica; Glanvill, Amy; Roden, William; Drinkall, Emma; Maboni, Grazieli; Robinson, Robert S.; Rees, Catherine E. D.; Pfarrer, Christiane; Totemeyer, Sabine	Characterisation of Listeria monocytogenes isolates from cattle using a bovine caruncular epithelial cell model	2020	10.1016/j.heliyon.2020.e04476	No/other source of strains than food and food processing environment
303.	Casella V.; Della Sala G.; Scarpato S.; Buonocore C.; Ragozzino C.; Tedesco P.; Coppola D.; Vitale G.A.; de Pascale D.; Palma Esposito F.	Novel Insights into the Nobilamide Family from a Deep-Sea Bacillus: Chemical Diversity, Biosynthesis and Antimicrobial Activity Towards Multidrug-Resistant Bacteria	2025	10.3390/md23010041	No/other source of strains than food and food processing environment
304.	Casey, Aidan; Jordan, Kieran; Coffey, Aidan; Fox, Edward M.; McAuliffe, Olivia	Comparative Genomic Analysis of Two Serotype 1/2b Listeria monocytogenes Isolates from Analogous Environmental Niches Demonstrates the Influence of Hypervariable Hotspots in Defining Pathogenesis	2016	10.3389/fnut.2016.00054	No/other source of strains than food and food processing environment
305.	Fagerlund A, Wagner E, Møretrø T, Heir E, Moen B, Rychli K, Langsrud S.	Pervasive Listeria monocytogenes Is Common in the Norwegian Food System and Is Associated with Increased Prevalence of Stress Survival and Resistance Determinants	2022	10.1128/aem.00861-22	No/other source of strains than food and food processing environment
306.	Floris I.; Vannuccini A.; Ligotti C.; Musolino N.; Romano A.; Viani A.; Bianchi D.M.; Robetto S.; Decastelli L.	Detection and Characterization of Zoonotic Pathogens in Game Meat Hunted in Northwestern Italy	2024	10.3390/ani14040562	No/other source of strains than food and food processing environment
307.	Garcia-de la Virgen M.; López-Almela I.; Moura A.; Vázquez S.; Perez-Montagud S.; Leclercq A.; Lecuit M.; Quereda J.J.	Clinical and genomic features of Listeria monocytogenes-associated mesenteric lymphadenitis in a cat	2024	10.1111/jvim.16961	No/other source of strains than food and food processing environment
308.	Ge, Yuan; Xu, Gufeng; Ruan, Zhi; Wang, Yue	Genomic Characterization of a Clinical Listeria monocytogenes ST1 Isolate Recovered from the Blood Sample of a Woman with Third Trimester Stillbirth	2022	10.2147/IDR.S384589	No/other source of strains than food and food processing environment
309.	Ge, Yumei; Ji, Youqi; Mei, Jianhua; Zhang, Maojun; Li, Yumin; Ye, Bifeng; Chen, Honghu; Chen, Xiuying	Epidemiological and Genomic Characterization of a Campylobacter jejuni Outbreak in Lishui, China	2024	10.1089/fpd.2024.0008	No/other source of strains than food and food processing environment
310.	Guidi, Fabrizia; Chiaverini, Alexandra; Repetto, Antonella; Lorenzetti, Cinzia; Centorotola, Gabriella; Bazzucchi, Viviana; Palombo, Barbara; Gattuso, Antonietta; Pomilio, Francesco; Blasi, Giuliana	Hyper-Virulent Listeria monocytogenes Strains Associated With Respiratory Infections in Central Italy	2021	10.3389/fcimb.2021.765540	No/other source of strains than food and food processing environment
311.	Halbedel S, Prager R, Fuchs S, Trost E, Werner G, Flieger A.	Whole-Genome Sequencing of Recent Listeria monocytogenes Isolates from Germany Reveals Population Structure and Disease Clusters	2018	10.1128/JCM.00119-18	No/other source of strains than food and food processing environment
312.	Hu G, Yan W, Dong F, Li G, Zhang X, Li Q, Zhang P, Ji L.	Maternal-Fetal Listeriosis in China: Clinical and Genomic Characteristics From an ST8 Listeria monocytogenes Case	2025	10.2147/IDR.S508470	No/other source of strains than food and food processing environment
313.	Hugon, Anna Marie; Deblois, Courtney L.; Simmons, Heather A.; Mejia, Andres; Schotzo, Michele L.; Czuprynski, Charles J.; Suen, Garret; Golos, Thaddeus G.	Listeria monocytogenes infection in pregnant macaques alters the maternal gut microbiome	2023	10.1093/biolre/ioad104	No/other source of strains than food and food processing environment
314.	Hutchins, Chloe; Sayavedra, Lizbeth; Diaz, Maria; Gupta, Puja; Tissingh, Elizabeth; Elumogo, Chiamaka; Nolan, John; Charles, Ian; Elumogo, Ngozi; Narbad, Arjan	Genomic analysis of a rare recurrent Listeria monocytogenes prosthetic joint infection indicates a protected niche within biofilm on prosthetic materials	2021	10.1038/s41598-021-01376-2	No/other source of strains than food and food processing environment
315.	Hydeskov, Helle B.; Amar, Corinne F. L.; Fernandez, Julia Rodriguez-Ramos; John, Shinto K.; Macgregor, Shaheed K.; Cunningham, Andrew A.; Lawson, Becki	LISTERIA MONOCYTOGENES INFECTION OF FREE-LIVING WESTERN EUROPEAN HEDGEHOGS (ERINACEUS EUROPAEUS)	2019	10.1638/2018-0093	No/other source of strains than food and food processing environment
316.	Ikhimiukor, Odion O.; Mingle, Lisa; Wirth, Samantha E.; Mendez-Vallellanes, Damaris V.; Hoyt, Hannah; Musser, Kimberlee A.; Wolfgang, William J.; Andam, Cheryl P.	Long-term persistence of diverse clones shapes the transmission landscape of invasive Listeria monocytogenes	2024	10.1186/s13073-024-01379-4	No/other source of strains than food and food processing environment
317.	Lee S.; Tham W.; Danielsson-Tham M.-L.; Lopez-Valladares G.; Chen Y.; Brown P.; Kathariou S.	Draft Genome Sequences of Heavy Metal-Resistant Listeria monocytogenes Strains of Sequence Type 14 (Clonal Complex 14) from Human Listeriosis Cases in Sweden	2023	10.1128/mra.00406-23	No/other source of strains than food and food processing environment
318.	Li D, Li H.	The Clinical Characteristics, Diagnostic Methods, Treatment, and Outcomes of Listeria monocytogenes Meningoencephalitis: A Case Series Study from China	2023	10.2147/IDR.S423568	No/other source of strains than food and food processing environment
319.	Li W.; Guo Y.; Cui Q.; Ma X.; Zhang X.; Chui H.; Yang X.; Chen W.; Li X.; Xu B.; Chen M.; Yu B.; Chen W.; Fu P.; Han H.; Liu J.; Zhang L.	Whole-Genome Sequencing-Based Characterization of Clinical Listeria monocytogenes Isolates in China, 2013-2019	2023	10.1089/fpd.2022.0040	No/other source of strains than food and food processing environment
320.	Li X.; Harwood V.J.; Nayak B.; Staley C.; Sadowsky M.J.; Weidhaas J.	A Novel Microbial Source Tracking Microarray for Pathogen Detection and Fecal Source Identification in Environmental Systems	2015	10.1021/acs.est.5b00980	No/other source of strains than food and food processing environment
321.	Li, Aiyun; Xu, Hao; Li, Xiaoyu; Ye, Hong; Shan, Donghao; Feng, Nan; Qian, Yaqi; Huang, Xiangzhe; Hao, Dongjie; Zhang, Xiaoxiao; Zhu, Bo; Zheng, Beiwen	Genomic and Phenotypic Diversity of Listeria monocytogenes Causing Pregnancy-Associated Listeriosis from Zhejiang Province, China, 2016-2018	2020	10.2147/IDR.S245305	No/other source of strains than food and food processing environment
322.	Liang, Qian; Huang, Weifeng; Xiao, Tao; Zhang, Lin; Lei, Gaopeng; Lv, Hong; Yang, Xiaorong	Characteristics of Clinical Isolates of Listeria monocytogenes in Sichuan, China, in 2022 Based on Whole Genome Sequencing Analysis	2024	10.1089/fpd.2023.0173	No/other source of strains than food and food processing environment
323.	Russini V.; Spaziante M.; Varcasia B.M.; Diaconu E.L.; Paolillo P.; Picone S.; Brunetti G.; Mattia D.; De Carolis A.; Vairo F.; Bossù T.; Bilei S.; De Marchis M.L.	A Whole Genome Sequencing‐Based Epidemiological Investigation of a Pregnancy‐Related Invasive Listeriosis Case in Central Italy	2022	10.3390/pathogens11060667	No/other source of strains than food and food processing environment
324.	Russini V.; Spaziante M.; Zottola T.; Fermani A.G.; Di Giampietro G.; Blanco G.; Fabietti P.; Marrone R.; Parisella R.; Parrocchia S.; Bossù T.; Bilei S.; De Marchis M.L.	A nosocomial outbreak of invasive listeriosis in an italian hospital: Epidemiological and genomic features	2021	10.3390/pathogens10050591	No/other source of strains than food and food processing environment
325.	Shi D.; Anwar T.M.; Pan H.; Chai W.; Xu S.; Yue M.	Genomic Determinants of Pathogenicity and Antimicrobial Resistance for 60 Global Listeria monocytogenes Isolates Responsible for Invasive Infections	2021	10.3389/fcimb.2021.718840	No/other source of strains than food and food processing environment
326.	Voronina, O. L.; Ryzhova, N. N.; Kunda, M. S.; Ermolova, E. I.; Goncharova, E. R.; Samarina, M. S.; Kustova, M. A.; Karpova, T. I.; Klimova, E. A.; Melkumyan, A. R.; Tartakovsky, I. S.	Dynamics of the Spectrum of Genotypes in Listeria monocytogenes, Which Caused Invasive Listeriosis during the Circulation of SARS-CoV-2 Omicron Variants	2024	10.3103/S0891416824700289	No/other source of strains than food and food processing environment
327.	Wamp S.; Rothe P.; Stern D.; Holland G.; Dö Hling J.; Halbedel S.	MurA escape mutations uncouple peptidoglycan biosynthesis from PrkA signaling	2022	10.1371/journal.ppat.1010406	No/other source of strains than food and food processing environment
328.	Wang, Nan; Yang, Liuqing; Yuan, Yu; Wu, Chongyang; He, Chao	Clinical and Bacterial Characteristics of Bloodstream Infections Caused by Listeria monocytogenes in Western China	2024	10.1155/2024/7785327	No/other source of strains than food and food processing environment
329.	Yin, Yuelan; Doijad, Swapnil; Wang, Weiping; Lian, Kai; Pan, Xiuzhen; Korycinski, Iwo; Hu, Yachen; Tan, Weijun; Ye, Shuyang; Wang, Zegang; Pan, Zhiming; Chakraborty, Trinad; Jiao, Xin'an	Genetic Diversity of Listeria monocytogenes Isolates from Invasive Listeriosis in China	2020	10.1089/fpd.2019.2693	No/other source of strains than food and food processing environment
330.	Yu, Wei; Huang, Yicheng; Ying, Chaoqun; Zhou, Yanzi; Zhang, Li; Zhang, Jiajie; Chen, Yingsha; Qiu, Yunqing	Analysis of Genetic Diversity and Antibiotic Options for Clinical Listeria monocytogenes Infections in China.	2021	10.1093/ofid/ofab177	No/other source of strains than food and food processing environment
331.	Zhang, Xiaoai; Liu, Yuzhu; Zhang, Penghang; Niu, Yanlin; Chen, Qian; Ma, Xiaochen	Genomic Characterization of Clinical Listeria monocytogenes Isolates in Beijing, China	2021	10.3389/fmicb.2021.751003	No/other source of strains than food and food processing environment
332.	Zheng Y.-R.; Chen X.-H.; Chen Q.; Cao H.	Comparison of targeted next-generation sequencing and metagenomic next-generation sequencing in the identification of pathogens in pneumonia after congenital heart surgery: a comparative diagnostic accuracy study	2024	10.1186/s13052-024-01749-z	No/other source of strains than food and food processing environment
333.	Fredriksson-Ahomaa M, Sauvala M, Kurittu P, Heljanko V, Heikinheimo A, Paulsen P.	Characterisation of Listeria monocytogenes Isolates from Hunted Game and Game Meat from Finland	2022	10.3390/foods11223679	No/other source of strains than food and food processing environment
334.	He Y, Luo Z, Deng H, Chen Q, Luo Y, Li Z, Tang W, Ling H.	Genomic Insights into Antibiotic Resistance and Virulence of Listeria Monocytogenes Isolated from Chongqing, China	2024	10.1089/fpd.2024.0085	No/other source of strains than food and food processing environment
335.	Palacios-Gorba, Carla; Moura, Alexandra; Markovich, Yuval; Tessaud-Rita, Nathalie; Gomez-Martin, Angel; Bracq-Dieye, Helene; Gomis, Jesus; Vales, Guillaume; Pastor-Martin, Maria; Thouvenot, Pierre; Escrig, Carles; Leclercq, Alexandre; Lecuit, Marc; Quereda, Juan J.	Genomic characterization of Listeria spp. isolated from tonsils, udder and feces of domestic dairy ruminants in Spain	2023	10.1016/j.micinf.2022.105079	No/other source of strains than food and food processing environment
336.	Oswaldi, Verena; Lueth, Stefanie; Dzierzon, Janine; Meemken, Diana; Schwarz, Stefan; Fessler, Andrea T.; Felix, Benjamin; Langforth, Susann	Distribution and Characteristics of Listeria spp. in Pigs and Pork Production Chains in Germany	2022	10.3390/microorganisms10030512	No/other source of strains than food and food processing environment
337.	Tomastikova, Zuzana; Hluchanova, Lucie; Gelbicova, Tereza; Karpiskova, Renata	Listeria monocytogenes clones circulating in the natural environment of the Czech Republic and Slovakia	2023	10.17221/234/2022-CJFS	No/other source of strains than food and food processing environment
338.	Baily, Johanna L.; Paterson, Gavin K.; Foster, Geoffrey; Davison, Nicholas J.; Begeman, Lineke; Hall, Ailsa J.; Dagleish, Mark P.	The first report of Listeria monocytogenes detected in pinnipeds	2024	10.1016/j.jcpa.2023.12.003	No/other source of strains than food and food processing environment
339.	Cardenas-Alvarez M.X.; Zeng H.; Webb B.T.; Mani R.; Muñoz M.; Bergholz T.M.	Comparative Genomics of Listeria monocytogenes Isolates from Ruminant Listeriosis Cases in the Midwest United States	2022	10.1128/spectrum.01579-22	No/other source of strains than food and food processing environment
340.	Davis E, Sloan T, Aurelius K, Barbour A, Bodey E, Clark B, Dennis C, Drown R, Fleming M, Humbert A, Glasgo E, Kerns T, Lingro K, McMillin M, Meyer A, Pope B, Stalevicz A, Steffen B, Steindl A, Williams C, Wimberley C, Zenas R, Butela K, Wildschutte H.	Antibiotic discovery throughout the Small World Initiative: A molecular strategy to identify biosynthetic gene clusters involved in antagonistic activity	2017	10.1002/mbo3.435	No/other source of strains than food and food processing environment
341.	Di Renzo, Ludovica; De Angelis, Maria Elisabetta; Torresi, Marina; Mariani, Giulia; Pizzurro, Federica; Mincarelli, Luana Fiorella; Esposito, Emanuele; Oliviero, Maria; Iaccarino, Doriana; Di Nocera, Fabio; Paduano, Gianluigi; Lucifora, Giuseppe; Camma, Cesare; Ferri, Nicola; Pomilio, Francesco	Genomic Characterization of Listeria monocytogenes and Other Listeria Species Isolated from Sea Turtles	2024	10.3390/microorganisms12040817	No/other source of strains than food and food processing environment
342.	Gorski, Lisa; Cooley, Michael B.; Oryang, David; Carychao, Diana; Nguyen, Kimberly; Luo, Yan; Weinstein, Leah; Brown, Eric; Allard, Marc; Mandrell, Robert E.; Chen, Yi	Prevalence and Clonal Diversity of over 1,200 Listeria monocytogenes Isolates Collected from Public Access Waters near Produce Production Areas on the Central California Coast during 2011 to 2016	2022	10.1128/aem.00357-22	No/other source of strains than food and food processing environment
343.	Kotzamanidis, Charalampos; Malousi, Andigoni; Dushku, Esmeralda; Dobly, Alexandre; Keersmaecker, Sigrid C. J. De; Roosens, Nancy H.; Karathodorou, Argyro; Staikou, Alexandra; Zdragas, Antonios; Yiangou, Minas	Listeria monocytogenes isolates from Cornu aspersum snails: Whole genome-based characterization and host-pathogen interactions in a snail infection model	2022	10.1016/j.fsi.2022.03.028	No/other source of strains than food and food processing environment
344.	Paradiso R, Riccardi MG, Cecere B, Riccone N, Scialla R, Anzalone A, Cerrone A, De Carlo E, Borriello G, Fusco G.	Whole-Genome Sequencing-Based Characterization of a Listeria monocytogenes Strain from an Aborted Water Buffalo in Southern Italy	2021	10.3390/microorganisms9091875	No/other source of strains than food and food processing environment
345.	Ramesh, Akshaya; Bailey, Emily S.; Ahyong, Vida; Langelier, Charles; Phelps, Maira; Neff, Norma; Sit, Rene; Tato, Cristina; DeRisi, Joseph L.; Greer, Annette G.; Gray, Gregory C.	Metagenomic characterization of swine slurry in a North American swine farm operation	2021	10.1038/s41598-021-95804-y	No/other source of strains than food and food processing environment
346.	Xu, Ping; Qi, Xinyong; Wang, Xiaoxu; Xu, Feng; Zhao, Hongjin; Shen, Liping; Zhang, Yujie; Huang, Shixin; Wang, Jian	First Molecular Identification and Whole Genome Sequencing of Listeria monocytogenes Isolated From an African Lion	2024	10.1002/vms3.70110	No/other source of strains than food and food processing environment
347.	Bridier, Arnaud	Exploring Foodborne Pathogen Ecology and Antimicrobial Resistance in the Light of Shotgun Metagenomics	2019	10.1007/978-1-4939-9000-9_19	Other reason
348.	Deng, Xiangyu; den Bakker, Henk C.; Hendriksen, Rene S.	Genomic Epidemiology: Whole-Genome-Sequencing-Powered Surveillance and Outbreak Investigation of Foodborne Bacterial Pathogens	2016	10.1146/annurev-food-041715-033259	Other reason
349.	Gerner-Smidt, Peter; Trees, Eija; Carleton, Heather; Katz, Lee; den Bakker, Henk; Deng, Xiangyu	Molecular Source Tracking and Molecular Subtyping	2019	10.1128/9781555819972.ch38	Other reason
350.	Jennison, Amy V.	Impact of whole genome sequencing in Public Health reference laboratories	2017	10.1071/MA17060	Other reason
351.	Li, Xin; Shi, Xuening; Song, Yang; Yao, Shuo; Li, Kewei; Shi, Ben; Sun, Jingyu; Liu, Zengshan; Zhao, Wei; Zhao, Chao; Wang, Juan	Genetic diversity, antibiotic resistance, and virulence profiles of Listeria monocytogenes from retail meat and meat processing	2022	10.1016/j.foodres.2022.112040	Other reason
352.	Merla C.; Corbella M.; Biffignandi G.B.; Gaiarsa S.; Castelli M.; Andreoli G.; Fabbi M.; Mariani B.; Sassera D.; Marone P.; Cambieri P.	Epidemiological Characterization of Listeria monocytogenes Infections in Pavia Province in 2017 Reveals the Presence of Multiple Concurrently Circulating Strains	2021	10.1089/fpd.2020.2849	Other reason
353.	Wang J.; Schamp C.N.; Hudson L.K.; Chaggar H.K.; Bryan D.W.; Garman K.N.; Radosevich M.; Denes T.G.	Whole-genome sequencing and metagenomics reveal diversity and prevalence of Listeria spp. from soil in the Nantahala National Forest	2025	10.1128/spectrum.01712-24	Other reason
354.	Wang, Weizhong; Xu, Juan; Chen, Yanmin; Zhu, Zhongliang; He, Fang	An insight into the genome of a Listeria monocytogenes strain isolated from a bloodstream infection and phylogenetic analysis	2021	10.1002/jcla.23824	Other reason
355.	Zhang, Yu; Zhang, Jie; Chang, Xiaohui; Qin, Shizhong; Song, Yueqian; Tian, Jian; Ma, Aijin	Analysis of 90 Listeria monocytogenes contaminated in poultry and livestock meat through whole-genome sequencing	2022	10.1016/j.foodres.2022.111641	Other reason
356.	Giralt-Zúñiga M.; Redondo-Solano M.; Moura A.; Tessaud-Rita N.; Bracq-Dieye H.; Vales G.; Thouvenot P.; Leclercq A.; Chaves-Ulate C.; Núñez-Montero K.; Guillén-Watson R.; Rivas-Solano O.; Chanto-Chacón G.; Duarte-Martínez F.; Soto-Blanco V.; Pizarro-Cerdá J.; Lecuit M.	Genome-Based Characterization of Listeria monocytogenes, Costa Rica	2023	10.3201/eid2912.230774	Other reason
357.	Ivanova O.; Blumenkrants D.; Krylova E.; Soltynskaya I.; Goncharova A.; Chaikin E.; Akhmetzyanova A.; Panin A.	Founding of the culture collection of antibiotic-resistant strains of zoonotic bacteria in the Russian Federation	2023	10.14202/vetworld.2023.1451-1460	Other reason
358.	Song Z.; Ji S.; Wang Y.; Luo L.; Wang Y.; Mao P.; Li L.; Jiang H.; Ye C.	The population structure and genetic diversity of Listeria monocytogenes ST9 strains based on genomic analysis	2022	10.3389/fmicb.2022.982220	Other reason
359.	Bergholz, Teresa M.; Shah, Manoj K.; Burall, Laurel S.; Rakic-Martinez, Mira; Datta, Atin R.	Genomic and phenotypic diversity of Listeria monocytogenes clonal complexes associated with human listeriosis	2018	10.1007/s00253-018-8852-5	Other than the orginal research article
360.	Brown, Eric; Dessai, Uday; McGarry, Sherri; Gerner-Smidt, Peter	Use of Whole-Genome Sequencing for Food Safety and Public Health in the United States	2019	10.1089/fpd.2019.2662	Other than the orginal research article
361.	Buchanan, Robert L.; Gorris, Leon G. M.; Hayman, Melinda M.; Jackson, Timothy C.; Whiting, Richard C.	A review of Listeria monocytogenes: An update on outbreaks, virulence, dose-response, ecology, and risk assessments	2017	10.1016/j.foodcont.2016.12.016	Other than the orginal research article
362.	Cao, Yu; Fanning, Seamus; Proos, Sinead; Jordan, Kieran; Srikumar, Shabarinath	A Review on the Applications of Next Generation Sequencing Technologies as Applied to Food-Related Microbiome Studies	2017	10.3389/fmicb.2017.01829	Other than the orginal research article
363.	Carrillo, Catherine D.; Blais, Burton W.	Whole-Genome Sequence Datasets: A Powerful Resource for the Food Microbiology Laboratory Toolbox	2021	10.3389/fsufs.2021.754988	Other than the orginal research article
364.	Collineau, Lucie; Boerlin, Patrick; Carson, Carolee A.; Chapman, Brennan; Fazil, Aamir; Hetman, Benjamin; McEwen, Scott A.; Parmley, E. Jane; Reid-Smith, Richard J.; Taboada, Eduardo N.; Smith, Ben A.	Integrating Whole-Genome Sequencing Data Into Quantitative Risk Assessment of Foodborne Antimicrobial Resistance: A Review of Opportunities and Challenges	2019	10.3389/fmicb.2019.01107	Other than the orginal research article
365.	Cook, Peter W.; Nightingale, Kendra K.	Use of omics methods for the advancement of food quality and food safety	2018	10.1093/af/vfy024	Other than the orginal research article
366.	Douarre P.-E.; Sévellec Y.; Le Grandois P.; Soumet C.; Bridier A.; Roussel S.	FepR as a Central Genetic Target in the Adaptation to Quaternary Ammonium Compounds and Cross-Resistance to Ciprofloxacin in Listeria monocytogenes	2022	10.3389/fmicb.2022.864576	Other than the orginal research article
367.	dos Santos Cruxen, Claudio Eduardo; Funck, Graciele Daiana; Haubert, Louise; Dannenberg, Guilherme da Silva; Marques, Juliana de Lima; Chaves, Fabio Clasen; da Silva, Wladimir Padilha; Fiorentini, Angela Maria	Selection of native bacterial starter culture in the production of fermented meat sausages: Application potential, safety aspects, and emerging technologies	2019	10.1016/j.foodres.2019.04.018	Other than the orginal research article
368.	Dufosse, Laurent; De Medici, Dario	Editorial: Insights in food microbiology: 2021	2022	10.3389/fmicb.2022.1068066	Other than the orginal research article
369.	Feng, Ye; Zou, Shengmei; Chen, Hangfei; Yu, Yunsong; Ruan, Zhi	BacWGSTdb 2.0: a one-stop repository for bacterial whole-genome sequence typing and source tracking	2021	10.1093/nar/gkaa821	Other than the orginal research article
370.	Forbes, Jessica D.; Knox, Natalie C.; Ronholm, Jennifer; Pagotto, Franco; Reimer, Aleisha	Metagenomics: The Next Culture-Independent Game Changer	2017	10.3389/fmicb.2017.01069	Other than the orginal research article
371.	Gwinn M.; MacCannell D.R.; Khabbaz R.F.	Integrating advanced molecular technologies into public health	2017	10.1128/JCM.01967-16	Other than the orginal research article
372.	Hadi, Joshua; Rapp, Delphine; Dhawan, Sharduli; Gupta, Sandeep K. K.; Gupta, Tanushree B. B.; Brightwell, Gale	Molecular detection and characterization of foodborne bacteria: Recent progresses and remaining challenges	2023	10.1111/1541-4337.13153	Other than the orginal research article
373.	Lakicevic, Brankica Z.; den Besten, Heidy M. W.; De Biase, Daniela	Landscape of Stress Response and Virulence Genes Among Listeria monocytogenes Strains	2022	10.3389/fmicb.2021.738470	Other than the orginal research article
374.	Lakicevic, Brankica; Jankovic, Vesna; Pietzka, Ariane; Ruppitsch, Werner	Wholegenome sequencing as the gold standard approach for control of Listeria monocytogenes in the food chain	2023	10.1016/j.jfp.2022.10.002	Other than the orginal research article
375.	Morsli, Madjid; Lavigne, Jean Philippe; Drancourt, Michel	Direct Metagenomic Diagnosis of Community-Acquired Meningitis: State of the Art	2022	10.3389/fmicb.2022.926240	Other than the orginal research article
376.	Oniciuc, Elena A.; Likotrafiti, Eleni; Alvarez-Molina, Adrian; Prieto, Miguel; Santos, Jesus A.; Alvarez-Ordonez, Avelino	The Present and Future of Whole Genome Sequencing (WGS) and Whole Metagenome Sequencing (WMS) for Surveillance of Antimicrobial Resistant Microorganisms and Antimicrobial Resistance Genes across the Food Chain	2018	10.3390/genes9050268	Other than the orginal research article
377.	Parcell B.J.; Gillespie S.H.; Pettigrew K.A.; Holden M.T.G.	Clinical perspectives in integrating whole-genome sequencing into the investigation of healthcare and public health outbreaks – hype or help?	2021	10.1016/j.jhin.2020.11.001	Other than the orginal research article
378.	Parra-Flores J, Daza-Prieto B, Chavarria P, Troncoso M, Stöger A, Figueroa G, Mancilla-Rojano J, Cruz-Córdova A, Martinovic A, Ruppitsch W.	From Traditional Typing to Genomic Precision: Whole-Genome Sequencing of Listeria monocytogenes Isolated from Refrigerated Foods in Chile	2025	10.3390/foods14020290	Other than the orginal research article
379.	Raza, Shahbaz; Kim, Jungman; Sadowsky, Michael J.; Unno, Tatsuya	Microbial source tracking using metagenomics and other new technologies	2021	10.1007/s12275-021-0668-9	Other than the orginal research article
380.	Ronholm, J.; Nasheri, Neda; Petronella, Nicholas; Pagotto, Franco	Navigating Microbiological Food Safety in the Era of Whole-Genome Sequencing	2016	10.1128/CMR.00056-16	Other than the orginal research article
381.	Roy, Pantu Kumar; Roy, Anamika; Jeon, Eun Bi; Dewitt, Christina A. Mireles; Park, Jae W.; Park, Shin Young	Comprehensive analysis of predominant pathogenic bacteria and viruses in seafood products	2024	10.1111/1541-4337.13410	Other than the orginal research article
382.	Uelze L.; Borowiak M.; Bönn M.; Brinks E.; Deneke C.; Hankeln T.; Kleta S.; Murr L.; Stingl K.; Szabo K.; Tausch S.H.; Wöhlke A.; Malorny B.	German-Wide Interlaboratory Study Compares Consistency, Accuracy and Reproducibility of Whole-Genome Short Read Sequencing	2020	10.3389/fmicb.2020.573972	Other than the orginal research article
383.	Unrath N, McCabe E, Macori G, Fanning S.	Application of Whole Genome Sequencing to Aid in Deciphering the Persistence Potential of Listeria monocytogenes in Food Production Environments	2021	10.3390/microorganisms9091856	Other than the orginal research article
384.	Vilne, Baiba; Meistere, Irena; Grantina-Ievina, Lelde; Kibilds, Juris	Machine Learning Approaches for Epidemiological Investigations of Food-Borne Disease Outbreaks	2019	10.3389/fmicb.2019.01722	Other than the orginal research article
385.	Wiktorczyk-Kapischke, Natalia; Skowron, Krzysztof; Walecka-Zacharska, Ewa	Genomic and pathogenicity islands of Listeria monocytogenes-overview of selected aspects	2023	10.3389/fmolb.2023.1161486	Other than the orginal research article
386.	Williamson D.A.; Kirk M.D.; Sintchenko V.; Howden B.P.	The importance of public health genomics for ensuring health security for Australia	2019	10.5694/mja2.50063	Other than the orginal research article
387.	Allard, Marc W.; Bell, Rebecca; Ferreira, Christina M.; Gonzalez-Escalona, Narjol; Hoffmann, Maria; Muruvanda, Tim; Ottesen, Andrea; Ramachandran, Padmini; Reed, Elizabeth; Sharma, Shashi; Stevens, Eric; Timme, Ruth; Zheng, Jie; Brown, Eric W.	Genomics of foodborne pathogens for microbial food safety	2018	10.1016/j.copbio.2017.11.002	Other than the orginal research article
388.	Allard, Marc W.; Strain, Errol; Rand, Hugh; Melka, David; Correll, William A.; Hintz, Leslie; Stevens, Eric; Timme, Ruth; Lomonaco, Sara; Chen, Yi; Musser, Steven M.; Brown, Eric W.	Whole genome sequencing uses for foodborne contamination and compliance: Discovery of an emerging contamination event in an ice cream facility using whole genome sequencing	2019	10.1016/j.meegid.2019.04.026	Other than the orginal research article
389.	Aybar Espinoza M.S.; Flink C.; Boisen N.; Scheutz F.; Käsbohrer A.	Microbiological sampling and analyses in the food business operators’ HACCP-based self-control programmes	2023	10.3389/frfst.2023.1110359	Other than the orginal research article
390.	Comandatore, Francesco; Corbella, Marta; Andreoli, Giuseppina; Scaltriti, Erika; Aguzzi, Massimo; Gaiarsa, Stefano; Mariani, Bianca; Morganti, Marina; Bandi, Claudio; Fabbi, Massimo; Marone, Piero; Pongolini, Stefano; Sassera, Davide	Genomic Characterization Helps Dissecting an Outbreak of Listeriosis in Northern Italy.	2017	10.1371/currents.outbreaks.633fd8994e9f06f31b3494567c7e504c	Other than the orginal research article
391.	Dar D, Shamir M, Mellin JR, Koutero M, Stern-Ginossar N, Cossart P, Sorek R.	Term-seq reveals abundant ribo-regulation of antibiotics resistance in bacteria	2016	10.1126/science.aad9822	Other than the orginal research article
392.	de Farias, Felipe Miceli; Francisco, Marcia Silva; de Sousa Santos, Ilana Nascimento; Salustiano Marques-Bastos, Selda Loase; Lemos Miguel, Marco Antonio; Albano, Rodolpho Mattos; de Freire Bastos, Maria do Carmo	Draft genome sequence of Enterococcus faecium E86, a strain producing broad-spectrum antimicrobial peptides: Description of a novel bacteriocin immunity protein and a novel sequence type	2019	10.1016/j.jgar.2019.04.004	Other than the orginal research article
393.	Devi M.B.; Bhattacharya A.; Kumar A.; Singh C.T.; Das S.; Sarma H.K.; Mukherjee A.K.; Khan M.R.	Potential probiotic Lactiplantibacillus plantarum strains alleviate TNF-α by regulating ADAM17 protein and ameliorate gut integrity through tight junction protein expression in in vitro model	2024	10.1186/s12964-024-01900-7	Other than the orginal research article
394.	Di Renzo, Ludovica; De Angelis, Maria Elisabetta; Torresi, Marina; Di Lollo, Valeria; Di Teodoro, Giovanni; Averaimo, Daniela; Patrizia Defourny, Sabrina Vanessa; Di Giacinto, Federica; Profico, Chiara; Olivieri, Vincenzo; Pomilio, Francesco; Camma, Cesare; Ferri, Nicola; Di Francesco, Gabriella	First Report of Septicaemic Listeriosis in a Loggerhead Sea Turtle (Caretta caretta) Stranded along the Adriatic Coast: Strain Detection and Sequencing	2022	10.3390/ani12182364	Other than the orginal research article
395.	Dufailu, Osman Adamu; Yaqub, Muneer Oladipupo; Owusu-Kwarteng, James; Addy, Francis	Prevalence and characteristics of Listeria species from selected African countries	2021	10.1186/s40794-021-00151-5	Other than the orginal research article
396.	Forth LF, Brinks E, Denay G, Fawzy A, Fiedler S, Fuchs J, Geuthner AC, Hankeln T, Hiller E, Murr L, Petersen H, Reiting R, Schäfers C, Schwab C, Szabo K, Thürmer A, Wöhlke A, Fischer J, Lüth S, Projahn M, Stingl K, Borowiak M, Deneke C, Malorny B, Uelze L.	Impact of wet-lab protocols on quality of whole-genome short-read sequences from foodborne microbial pathogens	2023	10.3389/fmicb.2023.1253362	Other than the orginal research article
397.	García P.; Tabla R.; Anany H.; Bastias R.; Brøndsted L.; Casado S.; Cifuentes P.; Deaton J.; Denes T.G.; Islam M.A.; Lavigne R.; Moreno-Switt A.I.; Nakayama N.; Muñoz Madero C.; Sulakvelidze A.; Svircev A.M.; Wagemans J.; Biosca E.G.; Rivera D.	ECOPHAGE: Combating Antimicrobial Resistance Using Bacteriophages for Eco-Sustainable Agriculture and Food Systems	2023	10.3390/v15112224	Other than the orginal research article
398.	Goh Y.-X.; Anupoju S.M.B.; Nguyen A.; Zhang H.; Ponder M.; Krometis L.-A.; Pruden A.; Liao J.	Evidence of horizontal gene transfer and environmental selection impacting antibiotic resistance evolution in soil-dwelling Listeria	2024	10.1038/s41467-024-54459-9	Other than the orginal research article
399.	Hays, John P.	Why is scientific research on 'data-poor' microorganisms being ignored?	2017	10.2217/fmb-2017-0061	Other than the orginal research article
400.	Holma T.; Torvikoski J.; Friberg N.; Nevalainen A.; Tarkka E.; Antikainen J.; Martelin J.J.	Rapid molecular detection of pathogenic microorganisms and antimicrobial resistance markers in blood cultures: evaluation and utility of the next-generation FilmArray Blood Culture Identification 2 panel	2022	10.1007/s10096-021-04314-2	Other than the orginal research article
401.	Hu, Yujie; Wang, Wei; Van Nguyen, Scott; Macori, Guerrino; Li, Fengqin; Fanning, Seamus	Editorial: High-level antimicrobial resistance or hypervirulence in emerging and re-emerging super-bug foodborne pathogens: detection, mechanism, and dissemination from omics insights	2024	10.3389/fmicb.2024.1459601	Other than the orginal research article
402.	Knudsen, Gitte M.; Nielsen, Jesper Boye; Marvig, Rasmus L.; Ng, Yin; Worning, Peder; Westh, Henrik; Gram, Lone	Genome-wide-analyses of Listeria monocytogenes from food-processing plants reveal clonal diversity and date the emergence of persisting sequence types	2017	10.1111/1758-2229.12552	Other than the orginal research article
403.	Koutsoumanis, Kostas; Allende, Ana; Alvarez-Ordonez, Avelino; Bolton, Declan; Bover-Cid, Sara; Chemaly, Marianne; Davies, Robert; De Cesare, Alessandra; Hilbert, Friederike; Lindqvist, Roland; Nauta, Maarten; Peixe, Luisa; Ru, Giuseppe; Simmons, Marion; Skandamis, Panagiotis; Suffredini, Elisabetta; Jenkins, Claire; Malorny, Burkhard; Duarte, Ana Sofia Ribeiro; Torpdahl, Mia; Felicio, Maria Teres…	Whole genome sequencing and metagenomics for outbreak investigation, source attribution and risk assessment of food-borne microorganisms	2019	10.2903/j.efsa.2019.5898	Other than the orginal research article
404.	Luo, Lijuan; Chen, Xi; Payne, Michael; Cao, Xiaolong; Wang, Yan; Zhang, Jie; Deng, Jianping; Wang, Hong; Zhang, Zhengdong; Li, Qun; Lan, Ruiting; Ye, Changyun	Case report: whole genome sequencing based investigation of maternal-neonatal listeriosis in Sichuan, China	2019	10.1186/s12879-019-4551-9	Other than the orginal research article
405.	McFarlane, John A.; Hansen, Eleanore G.; Ortega, Estephany C.; Iskender, Irem; Noireaux, Vincent; Bowden, Steven D.	A ToxIN homolog from Salmonella enterica serotype Enteritidis impairs bacteriophage infection	2023	10.1093/jambio/lxad299	Other than the orginal research article
406.	Michelacci V, Asséré A, Cacciò S, Cavaiuolo M, Mooijman K, Morabito S, Pedersen SK, Sayeb M, Segerman B, Simonsson M, Skarin H, Tozzoli R, van Hoek A, Hendriksen RS.	European Union Reference Laboratories support the National food, feed and veterinary Reference Laboratories with rolling out whole genome sequencing in Europe	2023	10.1099/mgen.0.001074	Other than the orginal research article
407.	Mitchell P.K.; Wang L.; Stanhope B.J.; Cronk B.D.; Anderson R.; Mohan S.; Zhou L.; Sanchez S.; Bartlett P.; Maddox C.; Deshambo V.; Mani R.; Hengesbach L.M.; Gresch S.; Wright K.; Mor S.; Zhang S.; Shen Z.; Yan L.; Mackey R.; Franklin-Guild R.; Zhang Y.; Prarat M.; Shiplett K.; Ramachandran A.; Narayanan S.; Sanders J.; Hunkapiller A.A.; Lahmers K.; Carbonello A.A.; Aulik N.; Lim A.; Cooper J.; J…	Multi-laboratory evaluation of the Illumina iSeq platform for whole genome sequencing of Salmonella, Escherichia coli and Listeria	2022	10.1099/mgen.0.000717	Other than the orginal research article
408.	Needle D.B.; Marr J.L.; Park C.J.; Andam C.P.; Wise A.G.; Maes R.K.; Wilkes R.P.; Anis E.A.; Sidor I.F.; Agnew D.; Ellis J.C.; Tate P.; Mathewson A.; Benton C.; Gibson R.	Concurrent infection of skunk adenovirus-1, listeria monocytogenes, and a regionally specific clade of canine distemper virus in one gray fox (Urocyon cinereoargenteus) and concurrent listeriosis and canine distemper in a second gray fox	2020	10.3390/pathogens9070591	Other than the orginal research article
409.	Painset A, Björkman JT, Kiil K, Guillier L, Mariet JF, Félix B, Amar C, Rotariu O, Roussel S, Perez-Reche F, Brisse S, Moura A, Lecuit M, Forbes K, Strachan N, Grant K, Møller-Nielsen E, Dallman TJ.	LiSEQ - whole-genome sequencing of a cross-sectional survey of Listeria monocytogenes in ready-to-eat foods and human clinical cases in Europe	2019	10.1099/mgen.0.000257	Other than the orginal research article
410.	Pasquali, Frederique; Remondini, Daniel; Snary, Emma Louise; Hald, Tine; Guillier, Laurent	Integrating Whole Genome Sequencing Into Source Attribution and Risk Assessment of Foodborne Bacterial Pathogens	2021	10.3389/fmicb.2021.795098	Other than the orginal research article
411.	Wang, Yang; Zhang, Jianmin; Peng, Zhong; Wang, Xiangru; Plummer, Paul	Editorial: Food pathogens and antimicrobial resistance	2023	10.3389/fmicb.2023.1243769	Other than the orginal research article
412.	Azinheiro, Sarah; Roumani, Foteini; Costa-Ribeiro, Ana; Prado, Marta; Garrido-Maestu, Alejandro	Application of MinION sequencing as a tool for the rapid detection and characterization of Listeria monocytogenes in smoked salmon	2022	10.3389/fmicb.2022.931810	Other than the orginal research article
413.	Bertelli C.; Gray K.L.; Woods N.; Lim A.C.; Tilley K.E.; Winsor G.L.; Hoad G.R.; Roudgar A.; Spencer A.; Peltier J.; Warren D.; Raphenya A.R.; McArthur A.G.; Brinkman F.S.L.	Enabling genomic island prediction and comparison in multiple genomes to investigate bacterial evolution and outbreaks	2022	10.1099/mgen.0.000818	Other than the orginal research article
414.	Bogaerts B.; Van Braekel J.; Van Uffelen A.; D’aes J.; Godfroid M.; Delcourt T.; Kelchtermans M.; Milis K.; Goeders N.; De Keersmaecker S.C.J.; Roosens N.H.C.; Winand R.; Vanneste K.	Galaxy @Sciensano: a comprehensive bioinformatics portal for genomics-based microbial typing, characterization, and outbreak detection	2025	10.1186/s12864-024-11182-5	Other than the orginal research article
415.	Davedow T.; Carleton H.; Kubota K.; Palm D.; Schroeder M.; Gerner-Smidt P.; Al-Jardani A.; Chinen I.; Kam K.M.; Smith A.M.; Nadon C.	PulseNet International Survey on the Implementation of Whole Genome Sequencing in Low and Middle-Income Countries for Foodborne Disease Surveillance	2022	10.1089/fpd.2021.0110	Other than the orginal research article
416.	Knijn, Arnold; Michelacci, Valeria; Gigliucci, Federica; Tozzoli, Rosangela; Chiani, Paola; Minelli, Fabio; Scavia, Gaia; Ventola, Eleonora; Morabito, Stefano	IRIDA-ARIES Genomics, a key player in the One Health surveillance of diseases caused by infectious agents in Italy	2023	10.3389/fpubh.2023.1151568	Other than the orginal research article
417.	Liu, Yen-Yi; Chen, Chih-Chieh; Yang, Chien-Hua; Hsieh, Hui-Yi; He, Jia-Xin; Lin, Hao-Hsuan; Lee, Chi-Ching	LmTraceMap: A Listeria monocytogenes fast-tracing platform for global surveillance	2022	10.1371/journal.pone.0267972	Other than the orginal research article
418.	Mixão V, Pinto M, Sobral D, Di Pasquale A, Gomes JP, Borges V.	ReporTree: a surveillance-oriented tool to strengthen the linkage between pathogen genetic clusters and epidemiological data	2023	10.1186/s13073-023-01196-1	Other than the orginal research article
